# Supplementary material for: Melatonin promotes hair regeneration by modulating the Wnt/β‐catenin signalling pathway
Source: Cell Prolif. 2024 May 21;57(9):e13656. doi: 10.1111/cpr.13656 (PMC11503254; doi:10.1111/cpr.13656)
Supplement: Supplementary file 7 — Table S1. The mRNA expression matrices between different groups. [file CPR-57-e13656-s005.csv]

	CON_1	CON_2	CON_3	MLT_1	MLT_2	MLT_3	Inhib_1	Inhib_2	Inhib_3	MLT+Inhib_1	MLT+Inhib_2	MLT+Inhib_3
Xkr4	13	6	6	30	6	9	32	0	22	8	0	28
Gm1992	0	0	0	0	0	0	0	6	0	0	0	0
Gm37381	0	0	0	0	0	0	0	0	0	0	0	0
Rp1	6	12	8	10	8	16	68	57	28	0	0	26
Sox17	217	163	253	133	157	240	577	522	469	452	219	436
Gm37323	0	0	0	0	0	0	0	0	0	0	0	0
Mrpl15	1209	1209	1568	1181	1151	1590	1676	2876	1535	1330	1664	1462
Lypla1	3091	2747	3521	2750	3232	4018	3011	4276	3368	3771	3390	4011
Gm37988	0	0	0	0	0	0	0	0	0	0	0	0
Tcea1	3314	2988	3379	3153	3258	3951	2254	2111	2929	3279	2999	2241
Rgs20	48	72	46	54	56	83	105	148	166	106	103	38
Gm16041	0	2	0	2	0	0	2	0	0	0	0	0
Atp6v1h	3330	3230	4713	3483	3798	4809	2457	2470	2767	3862	3955	2940
Oprk1	2	0	0	0	0	4	0	0	16	20	0	0
Npbwr1	20	8	4	18	36	16	182	30	136	256	8	184
Rb1cc1	4342	3724	4016	4557	4671	4506	3571	3283	3663	3548	2382	3786
4732440D04Rik	193	93	86	161	111	100	151	130	254	134	80	284
Alkal1	0	0	0	0	0	0	0	0	0	0	0	0
St18	8	8	8	0	0	22	4	0	0	0	0	0
Pcmtd1	2606	2245	2206	2502	2581	2591	3422	2874	3151	2811	1702	3048
Gm26901	9	11	16	26	17	34	25	8	11	11	30	2
Gm30414	0	0	0	0	0	2	0	0	0	0	0	0
Sntg1	0	0	0	0	0	5	0	0	0	0	4	0
Rrs1	2014	2264	2516	1866	1819	2257	1255	1112	1986	1332	2584	972
Adhfe1	207	326	277	58	270	221	623	601	467	668	411	1194
3110035E14Rik	28	41	15	14	13	20	58	43	81	16	6	14
Gm29520	0	0	0	0	0	0	0	0	0	0	0	0
Mybl1	148	132	79	128	88	100	252	134	130	168	77	180
Vcpip1	1786	1805	1723	1795	1980	1803	1447	1224	1480	1926	1454	1626
1700034P13Rik	7	6	6	8	19	12	8	0	0	8	16	0
Sgk3	5009	4228	5483	4698	4874	5250	1468	1268	2296	3340	3451	1978
Mcmdc2	9	6	8	16	8	10	0	10	4	4	14	0
Snhg6	552	335	547	488	401	563	372	610	526	405	319	304
Tcf24	20	22	12	40	24	31	176	64	74	204	15	94
Ppp1r42	0	2	0	2	0	0	4	0	0	0	0	0
Gm15818	0	0	0	0	0	0	0	0	0	0	0	0
Cops5	3745	3515	4707	3285	3689	4589	3254	4345	3281	4101	4703	4222
Cspp1	782	719	701	789	721	631	660	413	623	798	586	659
Arfgef1	6001	5956	5676	6076	7166	6672	3673	2607	3973	4359	3618	3936
Cpa6	42	34	10	32	62	40	26	20	26	44	12	32
Prex2	861	642	382	682	750	720	1425	708	1378	936	302	978
A830018L16Rik	2	2	4	0	10	6	4	0	30	34	8	0
Gm17644	0	0	0	0	0	0	0	0	0	0	0	0
Gm29663	0	0	0	0	0	0	0	0	0	0	0	0
Sulf1	604	664	563	342	594	644	1027	810	1374	1274	406	936
Slco5a1	2243	1877	2348	2678	2589	1997	1183	1278	700	338	936	872
Gm29283	0	0	0	0	0	0	0	0	0	0	0	0
Prdm14	2	0	2	0	2	0	0	0	0	0	0	0
Ncoa2	3757	3843	3460	4247	4601	3538	2484	1303	2684	2607	2243	1698
Gm29570	0	1	0	5	0	2	0	0	0	2	0	0
Tram1	4682	4394	4743	3906	4565	5328	3698	3251	4381	6730	5364	4210
Lactb2	654	688	658	626	646	751	1124	1294	959	1235	942	1577
Xkr9	0	0	6	12	6	0	42	14	34	46	20	60
Eya1	501	517	508	383	438	486	340	400	372	298	454	560
Gm9947	2	2	0	0	0	0	0	18	0	0	0	0
Msc	4	4	6	6	4	2	6	6	15	0	0	0
Trpa1	0	0	0	0	0	0	0	0	0	0	0	0
Kcnb2	20	8	30	14	34	44	0	0	2	0	0	0
Terf1	511	494	638	554	581	643	409	466	667	571	488	200
Sbspon	133	102	126	82	122	138	165	104	229	94	88	406
4930444P10Rik	0	0	0	0	0	0	0	12	2	0	0	0
Rpl7	54018	50489	67467	46448	53373	70287	39647	42382	47924	64255	87426	46122
Rdh10	729	717	784	844	927	875	725	512	732	972	669	1092
Gm28095	0	0	0	0	0	0	0	0	0	0	0	0
Stau2	1196	1030	1067	994	1096	1140	1532	2311	1364	1450	1212	2034
Gm7568	0	0	0	0	0	0	0	0	0	0	0	0
Ube2w	1137	1151	1242	1131	1248	1432	1006	1127	1164	1391	1427	1396
Eloc	1878	1760	1970	1791	2001	2570	2224	3318	2300	2324	2336	2056
D030040B21Rik	0	0	0	0	0	2	0	0	0	0	0	0
Tmem70	1118	1129	1140	800	877	1295	1424	1850	1289	1814	1646	1948
Ly96	117	58	36	34	54	43	101	138	74	128	32	28
Gm28376	0	0	0	0	0	0	0	0	0	0	0	0
Jph1	691	390	384	525	397	533	3180	4999	1910	1541	270	3887
Gm28783	0	0	0	0	0	0	0	0	0	0	0	0
Gdap1	4	2	4	18	8	4	38	51	26	36	6	74
Gm28784	0	0	0	0	0	0	0	0	0	0	0	0
Pi15	3111	2696	2121	1705	2557	2554	1182	787	2787	3675	1294	690
Gm28154	2	5	9	10	3	10	0	0	8	0	0	34
Gm16070	2	8	2	1	2	6	16	0	0	10	0	0
Crispld1	147	117	106	80	138	135	251	206	457	371	56	188
Gm28153	4	0	0	0	0	0	0	0	2	0	0	0
Crisp4	0	0	0	0	0	0	0	0	0	0	0	0
Defb18	0	0	0	0	0	0	0	0	0	0	0	0
Defb41	0	0	0	0	0	0	0	0	0	0	0	0
Gm15825	0	0	0	0	0	0	0	0	0	0	0	0
Tfap2d	0	0	0	0	0	0	0	0	0	0	0	0
Tfap2b	3742	4328	4097	3665	3607	3583	1899	886	3495	3216	3831	1978
Gm28340	0	0	0	0	0	0	1	0	0	0	0	0
Pkhd1	2	0	0	0	2	0	0	0	2	4	0	0
4930486I03Rik	0	0	0	0	1	0	0	0	0	0	0	0
Gm28653	44	10	8	6	14	30	166	588	34	196	8	296
Il17a	0	0	0	0	0	0	0	0	0	37	0	0
Il17f	0	0	0	0	0	0	0	0	0	0	0	0
Mcm3	2047	2092	2298	1868	2069	2310	1833	989	2503	2068	3710	648
Gm28065	0	4	0	2	0	0	0	0	4	0	0	0
6720483E21Rik	0	0	1	1	2	0	0	2	0	0	0	12
Paqr8	2444	1832	2944	2911	3404	2626	408	138	502	442	718	242
Efhc1	50	51	36	15	22	33	20	54	51	51	32	46
Tram2	557	568	366	283	425	416	565	286	606	792	348	870
Gm28287	0	0	0	0	0	0	0	0	0	0	0	0
Tmem14a	97	74	79	49	57	90	110	97	94	59	62	156
Gsta3	68	62	99	101	79	125	663	676	176	1510	482	1727
Gm28836	0	0	0	0	0	0	0	0	0	0	0	0
Khdc1a	0	0	0	0	0	0	0	0	0	0	0	0
Khdc1c	0	0	0	0	0	0	0	0	0	0	0	0
Khdc1b	0	0	0	0	0	0	0	0	0	0	0	0
Kcnq5	251	101	78	155	134	113	1036	1132	583	622	128	1730
Gm26580	0	0	0	3	0	0	14	0	0	2	0	0
Rims1	70	52	50	20	55	88	14	0	24	52	22	0
4933415F23Rik	0	0	0	0	0	0	0	0	0	0	0	0
Gm27028	27	15	14	19	17	24	21	8	25	19	48	20
Gm29107	14	16	22	6	12	20	16	16	8	28	8	22
Ogfrl1	955	1001	1096	780	864	910	1187	1098	1375	1330	1008	779
Gm28822	0	0	0	0	0	0	0	0	0	0	0	0
B3gat2	45	14	45	22	34	32	67	26	39	77	20	74
Smap1	1096	1331	1152	1196	1473	1203	632	455	755	789	601	487
Sdhaf4	366	250	409	209	254	357	556	994	414	422	413	410
Fam135a	7044	4856	6583	7410	7704	6316	2215	1855	2739	3463	3273	2828
Col9a1	4	0	0	0	0	2	4	0	14	8	0	0
Col19a1	26	4	0	4	0	0	2	3	8	0	0	0
Lmbrd1	2082	1753	2113	1609	1821	2039	2016	1995	2088	2198	1752	1860
Gm28237	0	0	0	0	0	0	0	0	0	0	0	0
Gm29414	0	0	0	0	0	0	0	0	0	0	0	0
Adgrb3	3	2	0	6	4	2	24	6	38	20	6	8
4931408C20Rik	4	2	2	0	0	0	0	0	20	0	0	36
Gm5524	0	0	0	0	0	0	0	0	0	0	0	0
Gm597	0	0	0	0	0	0	0	0	0	0	0	0
Gm9898	0	0	0	0	0	0	0	0	0	0	0	0
Phf3	2861	2736	2560	2607	3184	2694	2334	1313	2420	2268	1794	2482
Ptp4a1	3247	2564	3095	2661	2928	3080	1606	1624	2274	3509	3317	2534
Gm29669	12	9	2	3	14	2	4	2	0	6	10	0
Gm28644	2	4	2	1	2	5	4	0	4	4	11	0
4931428L18Rik	0	0	0	0	2	0	0	0	0	0	0	0
Gm29128	0	0	0	0	2	0	0	0	0	0	0	0
Lgsn	0	0	2	0	0	0	0	0	0	0	0	0
Pih1d3	0	0	0	0	0	0	0	0	0	0	0	0
Khdrbs2	0	0	0	0	0	0	0	0	2	2	16	0
Gm5415	0	0	0	0	0	0	0	0	0	0	0	0
Gm37724	0	0	0	0	0	0	0	0	0	0	0	0
Gm37591	0	0	0	0	0	0	0	0	0	0	0	0
Prim2	544	641	541	541	510	637	501	194	636	642	638	178
Rab23	994	976	973	884	1068	958	592	258	768	883	1312	448
Bag2	1654	1513	1659	1417	1588	1493	547	648	781	921	1558	1054
Zfp451	1933	1877	1855	1680	1851	1813	1293	993	1827	2100	1598	1510
Bend6	96	48	59	48	18	34	57	24	66	107	76	54
Dst	7875	9302	6146	7558	8608	7425	30312	13755	17943	12647	5811	25883
Gm37958	0	0	0	0	0	0	2	0	2	0	0	0
Gm37233	53	72	33	48	50	16	16	8	86	28	16	30
Ccdc115	908	928	1057	824	807	1143	795	1030	989	804	1405	532
Gm28306	0	2	2	0	0	0	0	0	1	0	5	0
Imp4	1633	1681	1621	1425	1590	1689	934	623	1229	1403	1653	722
Ptpn18	146	160	176	92	126	134	380	559	397	88	104	87
4930568A12Rik	0	0	0	0	0	0	0	0	0	0	0	0
Prss39	0	0	0	0	0	0	10	0	6	0	0	0
Cfc1	0	0	0	0	0	0	0	0	0	0	0	0
Prss40	0	0	0	0	0	0	0	0	0	0	0	0
1700101I19Rik	0	0	0	0	0	0	0	0	0	0	0	0
Amer3	0	0	0	0	0	0	0	0	0	0	0	0
Arhgef4	1757	2051	1879	2141	2102	1850	1030	345	1326	955	1275	809
Gm38336	15	32	28	25	40	24	24	2	24	13	0	2
Fam168b	7074	8031	7325	6708	7832	6812	5168	3346	6824	5346	5268	3700
Plekhb2	1415	1824	1792	1322	1426	1501	2237	2014	1967	1958	1516	2108
Gm37068	0	0	0	0	0	0	0	16	0	9	0	0
Gm28415	0	0	0	0	0	0	0	0	0	0	0	0
1110002O04Rik	4	0	4	6	12	0	18	20	6	8	0	12
Gm37146	0	0	0	1	0	0	2	0	0	0	0	0
Gm33222	0	0	0	0	0	0	0	0	0	0	0	0
4930535G08Rik	0	0	0	0	0	0	0	0	0	0	0	0
Hs6st1	1785	2615	2004	1856	2398	2045	1507	870	1818	994	1449	1039
Gm37335	0	0	0	0	0	0	0	0	0	0	0	0
Gm33280	45	22	16	4	8	6	26	8	10	10	0	60
Uggt1	2449	2989	2942	2903	2908	3031	3211	2210	3455	2759	2619	2658
Neurl3	165	128	150	77	76	110	346	204	347	118	41	235
Arid5a	446	515	568	354	379	440	502	338	491	370	394	528
4930403P22Rik	0	2	0	2	2	4	12	0	6	0	0	0
Kansl3	1957	2330	2014	1863	2031	1978	2347	1386	2267	1715	1586	1592
Fer1l5	128	139	80	100	69	85	84	105	135	77	59	126
Lman2l	754	585	656	497	577	652	842	537	868	740	681	974
Cnnm4	350	407	274	373	283	310	514	290	572	319	293	333
Cnnm3	1129	1179	1091	936	1012	1028	1285	863	1329	1079	1062	1132
Gm38033	0	0	0	0	0	0	0	0	0	0	0	0
Ankrd23	73	30	47	132	58	54	274	205	277	206	59	516
Gm42417	0	0	0	0	0	0	0	0	0	0	0	0
Ankrd39	212	247	210	234	247	274	176	184	314	166	257	240
Sema4c	1341	1693	1740	1314	1476	1323	961	660	1544	687	1478	390
Fam178b	82	165	111	111	62	127	130	154	251	162	150	40
Cox5b	2111	2536	2748	2343	2010	2722	3614	5436	3351	1444	2478	2210
Actr1b	6193	5899	6455	5949	5921	6344	4432	4412	4840	3305	4668	4782
4933424G06Rik	0	0	2	10	4	6	5	2	10	10	0	0
Gm33533	0	0	0	0	0	0	0	0	0	0	0	0
Zap70	18	24	16	41	36	14	136	24	122	31	14	154
Tmem131	3777	4137	3209	4065	4364	3361	2903	1530	3477	2975	3054	2495
Vwa3b	4	0	12	14	10	0	34	44	25	18	0	54
Gm37020	0	0	0	0	0	0	0	0	0	0	0	0
Cnga3	4	2	0	2	0	0	6	22	12	0	0	0
Inpp4a	734	609	624	609	581	633	1103	804	1182	1164	460	1255
4930439A04Rik	2	0	0	0	0	0	4	14	0	0	0	0
Coa5	5098	5078	4928	4220	4808	4720	4544	4678	4370	4906	4282	5462
Unc50	1318	1257	1637	998	1170	1469	1387	1580	1414	1623	1364	1567
Mgat4a	1090	1020	1290	1320	1437	1242	656	178	768	1036	739	794
2010300C02Rik	472	543	525	495	486	611	292	200	497	375	388	124
4930556I23Rik	2	0	0	2	2	0	0	0	0	0	0	14
Tsga10	154	112	144	151	152	215	234	228	234	348	174	246
Gm26805	0	0	0	0	0	0	0	0	0	0	0	0
Lipt1	142	85	80	62	82	101	131	214	113	121	38	208
Mitd1	454	364	518	348	367	394	333	376	366	482	657	326
Mrpl30	2156	2036	2511	1823	2058	2623	2486	3854	2093	2603	3239	2990
Lyg2	6690	5163	7600	6459	6330	4969	0	8	916	1836	1623	0
Gm15457	0	2	0	1	0	8	0	0	0	0	0	0
Lyg1	2	8	7	11	7	23	0	0	0	0	0	0
Txndc9	3022	2607	3567	2697	2941	3573	1964	2417	2277	2665	3661	1952
Eif5b	7006	6414	8168	7523	7405	7547	3739	5107	4666	3119	4493	2000
Rev1	437	484	465	489	509	585	761	397	613	475	276	627
Gm5099	0	0	0	0	0	0	0	0	0	0	0	0
Aff3	904	920	888	839	947	796	1061	418	1193	889	937	660
Gm16150	3	6	5	5	2	4	0	7	9	0	0	0
Gm16151	0	0	0	0	4	0	0	0	0	0	0	0
Gm16152	5	9	0	10	2	6	12	6	2	0	0	0
Lonrf2	46	30	26	98	96	49	70	14	58	54	78	78
Chst10	132	46	52	98	116	106	98	46	244	150	148	38
Gm37707	0	0	0	0	0	0	0	0	0	0	0	0
Nms	0	0	0	0	0	0	0	0	0	0	0	0
Pdcl3	1209	1383	1719	1255	1338	1812	1675	1823	1544	1444	1756	1092
Gm37821	0	0	0	0	0	0	0	0	0	0	0	0
Npas2	43	76	62	58	36	72	96	46	68	102	76	134
Rpl31	17726	18335	22191	14834	16144	21064	18088	17693	19824	17835	28053	15803
Tbc1d8	724	792	671	607	697	740	1027	756	962	911	695	1186
Cnot11	1612	1415	1819	1185	1259	1557	963	1146	1486	1610	2268	1414
Rnf149	12109	12889	16360	13282	14280	14528	1648	1202	4072	3618	8578	1412
Creg2	126	142	99	174	166	169	16	12	62	46	72	0
D930019O06Rik	58	52	47	69	61	48	0	0	0	0	22	0
Rfx8	19	21	29	22	18	14	18	14	2	16	26	0
Gm3646	0	4	0	0	0	0	6	5	1	0	0	0
1700066B17Rik	0	0	0	0	0	0	0	0	0	0	0	0
Map4k4	9807	11378	11270	9945	11135	10418	5483	2661	8032	6122	6490	3574
Il1r2	719	650	586	404	595	741	2166	2026	2746	1484	890	2404
Gm16894	11	15	10	7	6	12	23	10	14	42	22	18
Il1r1	2368	2256	2185	1974	2213	2209	1538	1086	1739	2007	2088	1483
Il1rl2	2235	2107	1910	2080	2250	2031	2984	1350	3122	2334	1751	2806
Il1rl1	101	90	103	46	66	52	136	176	125	72	0	28
Il18r1	92	36	65	116	90	158	131	120	216	154	86	288
Il18rap	36	18	18	16	26	14	28	8	44	36	14	32
Gm35801	0	0	0	0	0	0	0	0	0	0	0	0
Slc9a4	16	14	8	4	4	2	13	51	24	10	0	11
Slc9a2	954	937	1294	1143	1218	1161	218	316	407	304	706	308
Gm37623	0	0	0	0	0	1	0	0	4	0	0	0
Gm37915	0	4	2	6	0	2	5	0	5	4	0	0
Mfsd9	58	66	63	76	82	91	88	34	104	56	65	136
Tmem182	1040	510	634	554	554	898	3386	6474	2132	2428	486	5584
4930448I06Rik	0	0	0	0	0	0	0	0	0	0	0	0
Gm28634	0	0	0	0	0	0	0	0	0	0	0	0
Gm29260	0	0	0	0	0	0	0	0	0	0	0	0
Gm9915	0	0	0	0	0	0	0	0	0	0	0	0
Gm29664	0	0	0	0	0	0	0	0	0	0	0	0
Gm28175	0	0	0	0	0	0	0	0	0	0	0	0
Gm28140	0	0	0	0	0	0	0	0	0	0	0	0
Pantr1	0	0	0	0	2	0	0	0	0	0	0	0
Pou3f3	6	10	4	2	14	6	2	22	18	30	0	14
Dalir	0	0	0	0	0	0	0	0	0	0	0	0
Mrps9	1238	1257	1512	1007	1237	1532	1191	1468	1207	1336	1571	868
Gpr45	0	2	0	0	4	0	4	0	6	2	0	28
Tgfbrap1	1915	1980	1643	1855	2059	1793	1888	918	1991	1189	1537	1684
Gm28782	1	0	0	0	0	0	2	0	0	0	0	0
8430432A02Rik	9	6	6	4	8	16	11	8	24	16	0	0
AI597479	1290	1226	1131	1189	1288	1266	972	952	1021	1468	1305	1138
Fhl2	769	999	907	516	754	858	246	232	560	482	711	130
Gm29040	13	31	18	20	33	22	0	0	0	0	6	0
Nck2	1456	1691	1690	1550	1709	1795	1096	802	1502	1272	1400	958
1500015O10Rik	50	55	42	10	22	19	44	18	56	44	52	0
Gm29155	1	6	4	3	1	0	13	5	3	0	7	0
Gm29157	2	0	5	0	0	0	0	0	0	0	0	0
Gm29156	7	4	3	2	1	8	2	8	17	6	14	11
Uxs1	1092	1020	1345	895	1048	1211	943	810	1157	1088	1082	842
Tpp2	3018	2697	2690	2958	3287	3236	2405	1959	2457	3192	2573	1750
Mettl21c	140	49	90	104	78	108	1104	2857	542	410	162	1786
Gm8251	0	2	2	0	0	2	0	0	0	0	0	0
Tex30	328	318	336	269	276	444	319	366	364	422	462	256
Kdelc1	649	598	681	585	597	709	502	514	720	879	800	486
Bivm	546	618	545	459	558	584	525	476	659	746	694	450
Ercc5	1082	1026	1146	906	1166	1094	1086	1160	1104	1272	1248	1114
Mettl21e	14	0	2	2	0	6	52	46	21	4	0	84
Gulp1	443	515	409	248	416	466	557	518	681	738	244	736
4930521E06Rik	0	0	0	0	0	0	0	0	2	0	0	0
Col3a1	259164	231332	164209	87367	154745	162752	119028	98642	149051	135944	54817	60087
Col5a2	10498	10164	6609	3655	6519	6953	6624	5263	8338	7942	3756	4634
Wdr75	2123	1878	2364	1981	2046	2545	1201	840	1345	2254	2575	1552
Gm5269	0	3	6	4	0	2	0	0	0	0	0	0
Slc40a1	14914	11529	16721	14784	15993	14003	892	304	2152	3185	5440	954
Dnah7b	687	463	427	298	463	442	28	10	273	112	336	62
Dnah7c	162	132	180	144	122	122	30	6	168	235	222	35
Slc39a10	23011	27876	19787	21044	22439	21950	3178	846	17618	14036	18189	1857
Gm28151	40	50	68	44	53	75	37	70	81	108	54	256
Gm28826	0	0	0	0	0	0	0	0	0	0	0	0
C230029F24Rik	0	0	0	0	0	0	0	0	0	0	0	0
4933411E06Rik	0	0	0	0	0	0	0	0	0	0	0	0
Gm29665	0	0	0	0	0	0	0	0	0	0	0	0
Gm28321	0	0	0	0	0	0	0	0	0	0	0	0
Tmeff2	156	85	76	87	98	123	324	410	534	210	108	366
Gm28322	0	0	0	7	3	2	0	0	0	0	0	0
Gm28319	0	0	0	0	0	2	2	0	0	0	0	0
Gm29325	0	0	0	2	0	0	0	0	0	0	0	0
9330175M20Rik	2	0	0	0	2	0	2	0	6	5	0	0
Cavin2	1714	1540	1644	969	1282	1599	3367	3004	2327	3168	1506	3311
1700072G22Rik	0	0	3	0	4	4	8	0	0	0	0	0
Nabp1	3049	2081	3285	3146	3246	2992	1286	1258	1329	1300	1578	1622
Gm17767	57	39	77	82	114	110	6	0	11	16	14	64
Gm28055	3	0	4	3	1	1	2	3	6	9	0	0
Myo1b	2491	2422	2569	2201	2750	2942	1610	1228	1853	2312	2200	936
Stat4	32	24	14	18	14	28	10	30	32	18	0	0
Gm31812	8	7	0	4	8	8	16	28	10	12	10	12
Stat1	2017	2074	2090	1546	1900	1833	2395	1604	2318	2764	1681	2520
Gls	3287	2803	3161	2903	3219	3360	4319	3358	3906	4487	2471	4786
Nab1	3389	3670	3390	3317	3521	3804	3186	2464	3518	3824	3200	4302
Gm553	2	0	4	1	2	0	1	0	5	10	0	15
Gm28178	0	0	0	0	0	0	2	0	4	0	0	0
Nemp2	265	215	257	266	218	284	574	382	445	621	231	737
Mfsd6	3132	3461	3247	3720	3764	3205	2143	1206	2496	2217	1944	1816
Inpp1	370	404	382	362	363	353	569	480	536	378	200	448
Hibch	752	841	913	686	803	933	1213	1403	1274	1484	1292	1820
1700019D03Rik	144	118	58	88	142	162	322	306	449	226	182	200
Mstn	384	290	290	556	500	538	3675	7620	4164	2122	420	7471
1700019A02Rik	4	2	3	2	4	1	3	0	0	0	0	0
Pms1	311	272	361	308	239	361	182	114	286	273	317	39
Gm28777	4	0	0	0	2	12	0	0	0	6	0	0
Ormdl1	958	882	1124	1014	953	1198	496	519	589	811	1233	744
Gm28778	0	0	0	0	0	0	0	0	0	0	0	0
Osgepl1	289	302	324	348	376	374	518	590	437	390	411	509
Gm28551	4	5	0	5	12	6	4	22	0	6	18	0
Asnsd1	218	180	276	198	220	313	275	526	262	276	409	498
Dnah7a	61	52	63	71	74	122	12	10	46	110	117	0
Stk17b	3595	3489	3959	3186	3748	3918	1457	1272	2750	4521	4507	1540
Hecw2	731	604	683	682	817	587	290	316	451	690	506	232
Ccdc150	23	6	8	11	0	6	4	16	2	8	16	0
Gtf3c3	1177	1072	1234	1086	1358	1303	862	706	919	1260	1249	874
Gm34066	0	0	0	0	0	0	0	0	0	0	0	0
Pgap1	1950	1634	1666	2072	2112	2003	1547	822	1591	1897	1530	2395
Ankrd44	1178	1076	1396	1361	1510	1152	713	436	751	731	574	796
4930444A19Rik	0	0	1	3	0	0	0	6	0	0	0	0
Sf3b1	12635	11201	12334	11006	12586	13154	9791	7476	10751	12987	11942	10444
Coq10b	1090	1133	1234	1087	1258	1647	919	1137	767	1090	1160	1526
Hspd1	9551	9664	11393	9434	9553	11863	6408	7117	7878	8477	12913	5535
Hspe1	2854	2675	3289	2371	2675	3532	2989	4440	2953	3106	3933	1999
Mob4	2959	2712	3294	2936	3125	3731	2948	3672	2883	3901	2861	3536
Rftn2	283	232	282	127	191	203	351	350	331	302	227	362
Gm10561	10	19	33	13	5	20	39	52	40	51	20	44
Mars2	586	488	470	456	590	416	697	592	635	700	566	358
Boll	0	0	0	9	2	0	0	14	3	0	0	0
Plcl1	198	182	146	138	167	203	290	250	278	196	68	318
9130227L01Rik	0	0	0	0	0	0	0	0	0	0	0	0
1700003I22Rik	0	0	0	0	0	0	0	0	0	0	0	0
Gm28240	0	0	0	0	0	0	0	0	0	0	0	0
Hsfy2	0	0	0	0	0	0	0	0	0	0	0	0
Satb2	499	361	270	366	470	458	107	42	219	408	232	182
1700126A01Rik	0	0	0	0	0	0	0	0	0	0	0	0
BC055402	0	0	0	0	0	0	0	0	0	0	0	0
4930558J18Rik	32	14	10	10	38	38	32	10	48	68	16	0
1700066M21Rik	622	458	505	451	506	628	366	268	499	631	825	514
Tyw5	314	194	316	262	263	375	173	264	297	211	350	231
Maip1	450	399	512	387	390	477	360	647	409	419	462	533
Spats2l	160	122	92	104	110	175	188	294	214	194	128	146
Gm17234	1	0	0	0	0	0	0	0	0	0	0	0
Kctd18	449	414	492	438	413	485	490	306	609	402	330	318
Sgo2a	189	154	164	178	137	186	174	87	281	455	279	54
Aox1	233	351	232	202	295	284	1165	1005	594	537	126	599
Aox3	137	202	166	104	193	197	272	126	124	88	50	142
Aox4	822	856	899	935	1022	844	984	530	933	2159	998	1610
Gm15759	6	1	4	4	14	1	0	4	2	0	16	0
Aox2	45	30	32	24	31	19	42	4	76	51	105	0
Bzw1	16280	14694	16945	14314	16012	17589	8211	6626	11769	15796	16332	7840
Clk1	4869	3190	4556	3918	3950	4630	5994	6272	5718	7154	4968	7119
Ppil3	434	392	509	434	460	516	335	482	419	577	666	462
Nif3l1	1189	988	1305	858	1035	1330	587	583	768	1073	1430	464
Orc2	1254	1189	1295	1106	1260	1251	761	673	1060	1167	1103	472
Gm15834	13	8	2	17	26	19	10	0	33	14	2	0
Fam126b	1526	1504	1218	1164	1569	1252	1368	684	1170	1475	649	1283
Ndufb3	848	880	1124	770	743	1027	1751	2302	1614	706	732	775
Als2cr12	25	18	15	13	44	10	41	42	26	94	32	22
Cflar	3224	3254	3083	2800	3529	2989	2365	1682	2490	1937	1761	2220
Casp8	793	859	793	682	710	862	1003	894	983	1214	873	1082
Trak2	4721	4134	4139	4094	4234	3656	3260	2838	3162	2789	2346	2506
Stradb	440	508	508	434	480	521	1181	1669	942	1079	613	1950
C2cd6b	0	0	0	0	0	0	0	0	0	0	0	0
Gm29018	0	0	0	2	0	0	0	0	0	0	6	0
C2cd6	0	0	0	0	0	0	0	0	0	0	0	0
Tmem237	517	456	589	406	527	649	348	413	497	512	683	460
G730003C15Rik	17	33	29	17	19	59	34	87	53	27	44	70
Mpp4	0	6	17	18	4	12	19	3	16	2	12	21
Gm29017	9	2	2	3	3	3	22	3	4	13	0	0
Als2	1033	1092	1112	1109	1173	856	826	415	1033	566	655	830
Cdk15	185	302	337	256	270	313	104	103	137	49	79	20
Gm29016	2	4	4	3	2	2	0	0	0	0	0	0
Fzd7	4272	4319	3920	3663	4061	4155	3516	2451	4703	5021	4486	4868
Gm26813	87	60	95	59	125	114	55	112	95	205	201	48
Gm973	121	89	47	104	74	84	641	212	877	871	233	369
Gm28411	0	0	0	0	2	0	0	0	4	4	4	0
1700122D07Rik	0	0	0	0	0	0	0	0	0	0	0	0
Sumo1	3215	2930	3409	2745	3027	4260	3606	4422	3963	5402	4982	4178
Nop58	4802	4450	5225	4457	4736	5895	2321	1615	3610	3795	5156	1584
Bmpr2	10064	9270	9205	10278	11022	9882	5836	4146	6819	8664	5308	6396
Fam117b	2158	2532	2377	2156	2358	2474	1596	1115	1945	1958	2049	1355
Ica1l	231	159	185	240	192	215	77	14	54	172	72	52
Wdr12	1800	1728	2117	1795	1826	2273	820	918	1082	1424	2116	1234
Carf	464	412	411	483	472	425	468	244	500	682	204	309
Nbeal1	1546	1474	1188	1682	1657	1570	2030	1551	1686	1754	784	2410
Cyp20a1	561	719	563	416	509	603	584	687	546	758	614	804
Abi2	1237	1208	1273	1153	1230	1326	734	556	976	1229	1450	1098
Raph1	2070	1900	1616	1976	2117	1681	1521	812	1594	1504	1124	1372
Cd28	24	16	8	8	42	16	18	14	12	2	2	0
Gm11579	0	0	0	0	0	0	0	0	0	0	0	0
2310016D23Rik	4	6	9	1	1	5	28	84	10	1	4	0
Ctla4	8	2	10	20	14	14	23	18	10	38	16	14
Icos	8	0	12	30	30	30	46	58	36	27	0	78
Gm28083	0	0	0	0	0	0	0	0	0	0	0	0
Gm11587	0	0	0	0	0	0	0	0	0	0	0	0
9530026F06Rik	0	0	0	0	0	0	0	0	0	0	0	0
Gm11588	0	0	0	0	0	0	0	0	0	0	0	0
Gm28449	0	0	0	0	0	0	0	0	0	0	0	0
4930587A21Rik	0	0	0	0	0	0	0	0	0	0	0	0
Pard3b	994	1012	865	823	1183	914	686	364	598	600	481	468
Pard3bos1	6	0	4	0	0	3	4	0	0	0	0	0
Pard3bos2	0	4	1	0	2	1	0	0	1	0	0	0
Pard3bos3	0	3	6	0	0	0	0	0	0	0	0	0
Gm29084	4	6	16	12	10	4	2	0	2	4	14	2
Nrp2	6616	6763	6189	6368	6475	5676	4225	1151	5301	5341	4806	2052
Gm29083	2	0	0	1	2	0	1	0	2	0	0	0
Gm4208	26	18	18	22	13	47	39	24	28	23	53	50
Ino80d	2324	2230	2038	2431	2152	1855	2096	852	2080	1692	1272	2210
Ino80dos	34	31	81	58	39	49	71	12	76	70	35	94
Gm20342	188	82	114	208	122	115	184	28	143	100	16	150
Ndufs1	4122	3810	4251	3962	4032	4645	5682	7825	4673	5043	4482	6181
Eef1b2	22000	21990	30114	19702	21941	28659	15037	19687	19152	20090	30735	15434
Gpr1	91	50	70	66	88	104	278	262	324	82	60	232
Gm11608	0	0	0	0	0	0	0	0	0	0	0	0
Zdbf2	26	16	26	24	16	30	78	82	54	28	8	132
Adam23	640	642	448	304	515	440	1026	700	1024	610	250	748
Gm39653	0	0	0	0	0	0	0	0	0	0	0	0
Dytn	0	0	0	0	0	0	0	0	0	0	0	0
Mdh1b	0	0	0	0	0	4	0	0	0	0	0	0
Fastkd2	870	678	864	669	717	931	637	792	861	1135	1118	1218
4933402D24Rik	1	2	8	0	5	0	0	0	0	33	0	0
Gm13749	2	2	0	0	0	10	0	8	4	0	0	0
Klf7	545	525	327	419	544	355	562	169	450	295	158	409
Gm26649	0	0	0	0	0	0	0	0	0	0	0	0
Gm13748	0	0	0	0	0	0	0	0	0	0	0	0
Gm28981	0	0	0	0	0	0	0	0	0	0	0	0
Creb1	2679	2677	2630	2755	2895	2793	2136	1568	2909	2873	2440	2010
Mettl21a	363	365	363	354	297	457	518	698	434	497	520	388
Gm28982	6	1	0	0	8	6	14	0	11	10	21	0
Gm29152	3	0	6	2	0	6	5	0	3	0	0	0
Ccnyl1	1158	1037	1164	991	1194	1188	777	553	934	1084	1078	970
Fzd5	5313	5991	6142	5355	6322	5241	558	210	2040	1794	2428	510
Plekhm3	833	910	689	809	940	620	732	428	839	843	342	778
Akr1cl	26	62	58	48	58	92	6	6	56	23	14	96
Cryge	0	0	0	0	2	0	0	0	0	0	0	0
Crygd	0	0	0	0	0	5	8	0	0	0	0	0
Crygc	0	0	0	0	0	0	0	0	0	0	0	0
Crygb	0	0	0	0	0	0	0	0	0	0	0	0
Cryga	0	0	0	0	0	0	0	0	0	0	0	0
Gm28845	0	0	0	0	0	0	0	0	0	0	0	0
D630023F18Rik	17	3	10	5	27	5	0	0	4	10	4	0
Idh1	5467	5301	5489	4409	5204	6564	4991	5337	6704	8945	5405	4782
Pikfyve	1985	1911	2008	1798	2003	1921	1539	1005	1839	2135	1631	1006
Pth2r	2	0	2	18	2	8	2	0	6	0	6	0
Crygf	0	0	0	0	0	0	0	0	0	0	0	0
Map2	1511	1598	1839	1964	2006	1868	1661	783	1858	1444	824	678
Gm10558	0	0	0	4	2	0	2	34	0	0	0	0
Unc80	42	43	49	98	77	64	30	22	18	32	6	36
Rpe	1846	2478	2388	1747	2013	2221	1244	1134	1625	1853	1600	1415
Kansl1l	714	775	531	646	773	758	686	464	897	891	791	976
Acadl	3405	3371	3933	3142	3443	4032	4192	7864	3878	3641	3547	4376
Myl1	9622	3677	4945	6166	4078	6526	44404	91546	29967	17867	7632	47519
Lancl1	2161	2484	2520	2077	2049	2352	2247	2098	2441	2085	3299	1350
Cps1	346	394	295	220	276	367	77	22	34	72	20	0
Gm15668	0	0	0	0	0	0	0	0	0	0	0	0
Gm15669	0	0	0	0	0	0	0	0	0	0	0	0
Gm15671	0	0	0	0	0	0	0	0	0	0	0	0
Erbb4	6	10	0	0	8	10	20	18	20	2	0	16
Gm28497	0	2	0	0	0	0	0	0	4	0	0	0
Gm29113	0	0	0	0	0	0	0	0	0	0	0	0
Gm29114	0	3	0	0	0	2	2	0	0	0	0	0
Ikzf2	200	98	130	294	256	174	1528	1050	806	804	234	2202
Spag16	0	0	0	0	0	0	0	0	0	16	0	0
Vwc2l	0	0	0	0	0	0	0	0	0	0	0	0
Bard1	421	401	450	380	443	408	196	52	452	558	470	34
Abca12	3473	2777	3425	4697	4727	3492	2845	1043	2722	2533	1766	2342
Atic	2218	2413	2852	1977	2455	2612	1774	1824	2756	2490	3805	1518
Fn1	14354	12231	5635	6096	11990	8632	18193	10635	33150	13475	4739	9532
Apol7d	8	2	2	1	0	0	2	2	12	0	0	0
Gm8883	1	0	0	0	0	0	0	0	8	0	0	0
Gm28818	0	2	0	0	0	0	0	0	0	18	0	0
4933417E11Rik	0	0	4	0	2	8	0	0	0	0	10	0
4930556G22Rik	0	0	0	0	0	0	0	0	0	0	0	0
Gm4319	0	6	0	0	2	0	8	0	0	5	0	0
Mreg	4657	5019	5942	5630	6095	6259	2372	3147	2070	1652	3102	1439
D230017M19Rik	53	28	54	53	46	53	62	28	77	79	40	100
Pecr	237	189	313	178	192	277	374	500	387	406	369	336
Tmem169	6	4	16	0	4	0	14	0	20	8	0	0
Xrcc5	1127	991	1235	973	1232	1432	855	726	1374	1649	1519	1070
4-Mar	2	0	0	0	0	2	18	16	2	0	4	22
Smarcal1	876	980	927	815	881	824	845	795	886	738	790	666
Gm39662	0	0	2	0	0	2	0	0	4	0	0	0
Ankar	0	0	0	0	0	0	0	0	0	0	0	0
Rpl37a	15532	15148	22063	13906	16813	23130	14575	22446	15523	10965	18352	12219
Igfbp2	870	1026	978	944	1055	1248	690	908	990	776	634	770
Igfbp5	11298	8882	6078	8626	9708	8824	26835	15982	24928	12904	6922	21054
1700027A15Rik	0	2	0	0	0	0	0	0	0	0	0	0
Tnp1	0	0	0	0	0	0	0	0	0	0	0	0
Gm29185	0	0	0	0	0	0	0	4	0	0	0	0
Pinc	0	0	6	0	0	2	0	0	0	4	0	0
D530049I02Rik	0	0	0	0	0	0	0	0	0	0	0	0
C530043A13Rik	6	2	0	0	2	2	0	0	4	0	0	0
Gm29186	0	2	0	0	0	0	0	0	0	0	0	0
6030407O03Rik	2	5	0	2	3	0	9	30	4	12	0	0
Gm29183	3	0	0	1	11	0	12	2	0	0	0	11
Tns1	4917	5562	3838	3247	4529	3850	11961	6635	9360	6325	2654	8399
Rufy4	14	32	59	50	29	37	25	0	48	63	20	0
Cxcr2	66	72	128	98	120	134	121	22	26	44	24	0
Cxcr1	0	0	0	0	0	0	0	0	0	0	0	0
Arpc2	8728	8668	10864	7599	9054	9878	6769	5964	7678	9180	9892	6394
Gpbar1	0	0	0	0	0	2	2	0	0	0	0	0
Aamp	2685	3155	4022	2651	2711	3645	2970	3423	3639	2598	4143	2058
Gm28364	0	0	0	0	0	0	0	0	0	0	0	0
Pnkd	1011	1180	1047	1098	1156	1112	2113	1146	1679	1427	1422	1962
Tmbim1	4345	4684	4974	4366	4282	5190	3950	4313	3707	2938	3805	4455
Catip	2	4	2	0	2	24	10	0	18	34	0	0
Slc11a1	276	216	198	92	159	176	574	386	706	338	216	460
Ctdsp1	2927	3453	2738	2536	2925	3012	5236	4023	5369	3122	3304	3234
Vil1	6	7	0	6	0	4	6	0	8	8	2	0
Usp37	1526	1565	1350	1435	1523	1458	1068	586	1399	1624	1481	1362
Cnot9	2507	2633	2734	2313	2466	2707	1660	1142	2283	2529	3397	1409
Plcd4	16	18	15	25	16	19	194	210	176	102	21	392
Zfp142	1030	1013	682	1004	1028	725	735	172	810	775	658	384
Bcs1l	298	347	311	247	259	349	520	404	472	328	390	520
Rnf25	1412	1488	1814	1424	1328	1544	686	627	1010	778	1342	306
Stk36	146	182	138	164	144	105	58	18	134	92	119	62
Ttll4	1862	1661	1394	1765	1786	1480	1123	600	1675	1751	1698	1407
Cyp27a1	379	308	325	279	339	360	939	1211	953	673	386	1298
Prkag3	78	38	70	56	52	56	335	346	235	191	82	422
Wnt6	474	497	701	580	531	615	563	284	643	433	473	132
Gm29539	13	10	8	14	2	10	4	6	6	5	0	0
Wnt10a	1269	1250	1738	1300	1430	1633	1842	2060	1821	1439	1843	1184
Cdk5r2	2	4	0	0	0	2	0	0	0	8	0	0
Fev	0	0	0	0	0	0	0	0	0	0	0	0
Cryba2	1	0	0	0	0	0	0	0	0	0	0	0
Cfap65	0	0	0	2	0	0	0	0	0	0	0	0
Gm15841	0	0	0	0	0	0	0	0	0	0	0	0
Ihh	20	8	12	0	8	2	4	0	10	4	22	0
Nhej1	154	122	143	112	97	151	120	192	134	148	259	100
Slc23a3	266	283	457	243	358	354	56	34	100	76	260	58
Cnppd1	3258	3689	4512	3249	3819	3728	1696	1729	2152	1959	2829	2253
Retreg2	2723	2836	3240	2421	2657	2976	2796	1804	2779	2490	2561	2509
Zfand2b	1081	1063	1422	1112	1044	1286	783	943	1088	948	1584	864
Abcb6	701	714	745	596	656	623	825	696	872	560	820	1032
Atg9a	1739	1924	1725	1819	2132	1982	2602	1910	2641	1852	1714	2743
Ankzf1	410	478	441	418	506	442	539	328	505	449	416	182
Glb1l	216	227	228	141	155	163	244	220	209	238	164	38
Stk16	1468	1606	1776	1342	1472	1542	1162	1144	1433	1339	2201	1001
Tuba4a	14814	14135	18884	14831	14572	16536	11078	16593	10060	9681	15983	18281
A630095N17Rik	34	22	38	30	42	27	15	0	16	0	13	155
Dnajb2	3543	4292	5124	3852	3973	4216	1929	1582	2291	1612	2922	1796
Ptprn	23	21	18	25	22	12	13	24	32	0	12	11
Gm28294	0	0	0	0	0	0	0	0	0	0	0	0
Resp18	0	0	0	0	4	0	0	0	0	0	0	0
Gm28902	0	0	0	0	0	0	0	0	0	0	0	0
Dnpep	1438	1450	1743	1278	1503	1762	1829	2034	1711	1571	1832	2106
Des	12344	7438	11518	10416	6890	11216	69049	110897	44959	28249	11630	82228
Gm15179	8	23	7	18	22	21	99	148	101	84	24	67
Speg	759	467	537	789	668	638	4102	2717	2289	911	329	2079
Gm15178	0	0	0	0	0	0	0	0	2	0	0	0
Gmppa	1072	1214	1355	967	1096	1268	1339	1322	1375	936	1396	1176
Asic4	0	2	4	2	0	1	9	0	4	2	0	0
Chpf	1236	1567	1698	973	1460	1389	1060	904	1269	764	1116	236
Obsl1	907	929	886	777	753	893	1946	1426	2271	740	1015	1078
Tmem198	35	44	55	61	54	25	44	30	39	28	96	0
Inha	176	141	148	127	117	155	252	288	248	146	212	226
Stk11ip	1189	1129	1389	979	1247	1161	1011	814	1256	1005	1184	864
Slc4a3	322	302	292	246	294	247	588	418	543	276	234	294
Gm29065	0	0	0	0	0	0	0	0	3	0	0	0
Gm29069	0	0	0	0	0	0	0	0	0	0	0	0
Gm17751	0	0	0	0	0	0	0	0	0	12	0	0
Gm816	0	0	0	2	0	0	0	0	2	0	0	0
Epha4	3770	3712	3120	3742	4392	3558	1136	686	2368	2629	2479	1184
Gm28386	8	18	16	20	18	20	0	6	14	4	12	0
Gm28387	0	2	0	6	5	2	0	0	0	0	0	0
Pax3	164	142	189	160	132	168	140	102	188	128	290	110
Sgpp2	141	62	123	186	239	136	219	157	84	574	20	535
Gm28410	0	0	0	0	0	0	0	0	0	0	0	0
Farsb	2790	2737	3185	2938	2959	3581	1730	2066	1905	3050	3983	1977
BC035947	4	2	0	4	2	10	0	0	4	12	0	0
Mogat1	16	15	7	8	16	14	28	68	16	0	0	0
5730419F03Rik	68	39	60	43	28	40	126	101	89	34	36	196
Gm29611	0	0	4	0	0	4	0	0	0	0	0	0
Acsl3	3384	3296	4296	3294	3665	4233	1338	1220	1682	1925	2742	1734
Utp14b	1724	1793	2277	1544	1578	1341	258	161	650	855	1398	350
Gm29536	0	0	0	0	0	0	0	0	0	0	0	0
Kcne4	138	190	154	96	126	158	348	292	212	252	238	388
Gm29187	0	0	0	0	0	0	0	0	0	8	0	0
Scg2	10	2	0	0	2	4	0	0	0	0	0	0
Ap1s3	565	599	709	650	708	809	329	178	359	406	576	420
Wdfy1	1408	1443	1628	1313	1494	1548	1569	1440	1461	1202	1415	1588
Mrpl44	831	796	919	608	781	924	884	1024	1023	792	1052	553
Serpine2	1169	930	1034	806	957	1370	3792	4720	4107	3728	2238	5043
9830004L10Rik	2	0	0	0	0	0	16	12	0	14	0	0
Fam124b	0	13	0	6	15	10	14	10	12	0	8	0
2310015K22Rik	11	8	4	14	9	6	56	44	30	14	21	71
Cul3	6713	6436	6654	6913	7179	7516	6508	6747	6513	6990	5505	7996
Gm29125	4	16	10	16	11	10	28	76	68	52	44	20
1700016L21Rik	0	0	0	0	0	0	0	0	8	0	0	0
Gm45261	0	0	0	0	0	0	0	0	0	0	0	0
Dock10	330	337	196	201	250	198	620	500	452	428	188	478
Nyap2	0	0	0	0	0	0	2	0	2	0	0	0
Irs1	1130	1296	841	1148	1319	823	1349	299	1131	857	285	842
Gm9747	0	0	0	0	0	0	0	0	0	0	0	0
Rhbdd1	1195	1115	946	1104	1154	1168	862	388	928	1054	812	1058
Gm28940	0	4	0	1	5	0	0	0	0	0	0	0
Col4a4	604	647	462	285	486	342	652	370	752	398	140	270
Col4a3	244	278	210	130	226	197	140	94	214	104	46	176
Mff	3474	2977	3344	2804	3273	3776	3693	3874	3683	3840	3374	4971
Tm4sf20	0	0	0	3	0	1	0	0	0	4	0	12
Gm47791	7	47	14	20	66	51	0	0	48	10	64	0
Gm28942	0	0	0	0	0	1	0	0	2	0	0	0
Agfg1	3896	3776	3962	3897	4055	4186	2693	2236	3090	3949	4090	3186
A030005L19Rik	1094	1321	1775	1197	1797	1726	14	3	312	392	1365	0
A030014E15Rik	1434	1637	2068	1389	2096	2269	0	0	390	333	1288	0
Gm6217	1139	1350	1535	1140	1519	1571	0	0	140	120	652	0
A030003K21Rik	1628	1647	1804	822	1248	1202	8	0	218	32	101	0
Gm7544	1651	1680	2357	1504	2323	2465	2	0	315	210	1029	0
Gm47955	1557	1810	2154	1361	2028	1897	2	0	255	232	999	0
Gm47959	1661	2086	2628	1260	1797	1947	2	0	466	156	979	0
Slc19a3	92	56	99	204	124	132	79	18	32	136	148	54
Krtap28-10	1612	1356	1969	1315	1789	2083	2	0	352	472	1124	0
Gm47969	2237	2324	3040	2138	3568	3691	1	12	515	308	1471	0
A030005K14Rik	1809	1662	2453	1287	2202	2249	10	0	352	372	1806	0
Krtap28-13	1712	1743	2517	1448	2365	2628	2	0	460	406	1407	0
Ccl20	10	10	0	30	16	50	44	46	54	52	22	0
Daw1	0	2	0	0	0	0	0	0	4	0	0	0
Sphkap	2	4	0	8	2	6	0	0	26	0	0	86
4933436I20Rik	0	0	0	0	0	0	0	0	0	0	0	0
Pid1	656	717	628	286	388	522	606	490	1074	460	250	566
Dner	8	10	2	6	18	6	8	0	2	30	0	0
Trip12	14417	14122	14283	14865	15915	14118	7242	5205	8810	8730	8676	6979
Fbxo36	96	88	188	91	69	145	99	108	151	213	119	302
Slc16a14	99	52	53	34	68	30	385	111	416	233	19	504
C130026I21Rik	23	2	4	5	17	3	25	51	4	49	0	0
A530032D15Rik	59	32	41	21	34	61	46	40	18	32	36	34
Gm10553	0	0	0	0	0	0	0	0	0	0	0	0
A530040E14Rik	14	13	0	4	6	14	10	21	12	9	8	0
Gm16028	2	0	0	0	2	0	8	5	0	0	0	0
Gm16025	0	0	0	0	0	0	0	0	2	0	0	0
Gm16092	0	0	0	0	4	2	2	0	0	0	0	0
G530012D18Rik	0	0	0	0	0	0	0	0	0	0	0	0
Sp110	135	108	82	92	110	116	262	165	221	106	80	128
Gm16094	0	0	0	0	0	0	0	0	0	0	0	0
Sp140	96	65	76	29	45	51	74	73	170	65	36	109
Gm10552	0	2	0	0	0	0	0	12	3	12	0	0
Gm17017	4	0	0	0	0	0	0	4	2	0	0	0
Sp100	676	590	513	304	528	526	1029	875	1081	923	306	825
A630001G21Rik	35	25	38	2	14	20	46	18	92	26	18	12
9930111H07Rik	0	0	0	0	0	2	0	0	0	0	0	0
Cab39	9675	9168	9937	8338	9010	9471	6706	6387	7597	7720	7057	6028
Itm2c	3880	4197	4532	2712	3409	4179	3154	2854	4566	2658	3530	2038
4933407L21Rik	0	0	0	8	8	0	0	0	4	0	0	0
Gm28884	0	4	2	0	0	0	0	0	0	0	0	0
Gpr55	0	4	0	2	10	2	8	10	9	0	0	0
Gm28100	0	0	0	0	0	0	2	0	2	0	0	0
Spata3	3	4	4	8	9	7	4	0	0	6	0	0
2810459M11Rik	99	108	72	86	97	84	12	0	62	16	99	0
Psmd1	6735	7185	7605	6761	7228	7308	3722	2863	4808	4658	5310	3379
Htr2b	12	19	12	10	13	10	34	4	38	15	4	74
Gm21972	0	0	0	0	0	0	0	0	0	0	0	0
Armc9	312	381	395	343	348	319	194	187	448	234	391	246
Gm16341	0	0	0	0	1	0	0	8	0	0	0	0
B3gnt7	8	21	66	29	18	37	21	22	39	8	12	0
Gm28626	0	0	0	0	0	0	0	0	0	0	0	0
Ncl	24936	24442	30392	24299	25280	31498	12516	12972	19002	18210	29789	8406
Nmur1	0	0	0	0	2	0	0	0	0	0	0	0
Tex44	0	0	0	0	0	0	0	0	0	0	0	0
Ptma	34954	34706	40682	33666	35493	46219	30599	28863	42032	34035	47388	16116
Pde6d	478	459	550	430	451	593	690	1102	791	750	621	664
Cops7b	683	686	674	699	660	736	508	496	749	696	790	374
Nppc	150	171	234	216	158	182	38	10	134	92	96	12
Dis3l2	1234	1368	1418	1054	1180	1342	707	596	995	988	1452	730
Gm28375	0	1	3	0	8	0	2	0	1	0	0	0
Gm29371	4	0	0	2	2	0	0	0	0	0	0	0
Alppl2	0	28	26	0	0	0	0	0	4	0	0	0
Alpi	0	0	0	0	0	0	0	0	0	0	0	0
Akp3	0	0	0	0	0	0	0	0	0	0	0	0
Gm29374	0	2	0	0	0	0	0	0	0	0	0	0
Ecel1	4	37	46	10	6	2	14	12	36	8	0	16
Prss56	0	4	0	2	0	0	0	0	2	0	0	0
Chrnd	76	8	20	0	8	2	44	46	54	8	18	150
Chrng	56	0	6	0	2	4	0	0	0	0	0	0
Eif4e2	2860	3016	3299	2740	3099	3351	2032	2116	2565	1779	2940	1647
Efhd1	1781	1823	2108	1781	2265	2304	591	753	1030	503	1788	770
Efhd1os	0	0	2	0	0	1	0	0	0	0	0	0
Gigyf2	2930	3347	3131	3260	3332	2958	1717	1218	2231	2203	1948	1868
Kcnj13	23	12	30	9	14	32	8	0	8	0	0	19
3110079O15Rik	0	0	2	6	0	0	0	0	12	0	0	0
Ngef	169	153	195	166	157	151	140	186	87	64	113	374
Neu2	2036	1666	1924	1802	1399	1961	7891	14892	5010	4297	2128	12664
Inpp5d	333	276	306	157	283	192	716	433	632	300	188	296
Atg16l1	1630	1565	1814	1415	1652	1725	1573	1382	1545	1596	2083	1493
Sag	22	7	20	8	20	9	65	16	26	76	64	122
Dgkd	1588	2013	1524	1326	1494	1526	2068	1852	2109	1680	1716	2217
Gm19582	0	0	0	0	0	0	2	8	7	0	0	0
Usp40	1274	1240	1227	1216	1259	1147	948	759	1213	1116	1182	865
Ugt1a10	2	1	0	0	0	0	0	0	0	0	0	0
Ugt1a9	0	7	0	0	1	1	12	0	2	0	0	0
Ugt1a8	0	0	4	0	0	0	0	0	0	0	0	0
Ugt1a7c	135	124	66	85	134	134	342	112	306	338	94	522
Ugt1a6b	114	154	110	82	134	116	57	13	64	147	195	99
Ugt1a6a	30	19	44	59	26	44	135	14	62	77	16	112
Ugt1a5	4	0	2	6	0	2	0	0	5	0	0	0
Ugt1a2	2	1	6	1	2	1	4	0	0	0	0	0
Dnajb3	82	74	46	104	52	110	48	40	90	48	121	26
Ugt1a1	144	114	163	265	256	218	903	406	668	877	359	1267
Mroh2a	231	195	208	237	247	170	278	134	269	533	349	251
Hjurp	2302	2268	2165	2293	2382	2285	2705	1110	3000	3411	2629	2708
Trpm8	22	23	25	14	25	30	9	0	8	3	0	0
4930453O03Rik	0	0	0	0	0	0	0	0	0	0	0	0
Spp2	2	0	0	2	0	0	1	0	0	0	0	0
Gm29538	0	2	0	2	2	4	8	12	2	8	22	0
Gm28888	0	10	3	10	7	6	0	0	0	0	0	0
Glrp1	0	0	0	0	0	0	0	0	0	6	0	50
Gm19589	0	0	4	6	2	3	0	0	0	12	8	0
Gm29336	2	0	6	0	3	6	0	0	0	0	0	0
Arl4c	3161	3244	4304	3675	3667	3641	2726	1710	2559	2500	2210	2780
Platr5	0	0	4	0	4	0	0	0	0	0	0	0
Gm29337	0	0	0	0	0	0	0	0	0	3	0	0
1700067G17Rik	0	0	0	0	0	0	0	0	0	0	0	0
Sh3bp4	2011	2306	2223	1754	2166	2140	980	538	1461	988	1124	640
Gm28342	0	0	0	0	0	0	0	0	0	0	0	0
C030007H22Rik	0	0	0	0	0	0	0	0	0	0	0	0
Agap1	2055	2506	2074	2205	2360	1985	1782	1042	2009	1054	1250	1072
Gbx2	0	0	0	2	0	2	8	0	6	4	0	0
Asb18	64	30	42	34	42	44	310	310	199	160	18	218
Iqca	0	2	0	0	2	0	0	0	3	0	0	0
4930434B07Rik	0	0	4	0	0	0	0	0	0	0	0	0
Ackr3	1212	1097	1062	709	1119	1202	2865	3597	2861	2187	1108	2838
Gm28721	0	0	0	0	0	0	2	0	0	0	0	0
Gm28723	0	13	0	2	5	6	8	0	0	0	0	0
Gm28722	2	2	8	0	0	0	1	0	0	0	0	0
Cops8	1573	1730	1992	1583	1607	2030	2004	2550	1949	1999	2360	3568
Gm9991	0	0	14	0	0	2	3	0	0	0	0	0
Col6a3	12542	12358	6360	4273	7160	5681	8174	3726	10071	13094	4962	4180
Mlph	1026	1108	980	823	638	841	264	66	567	551	974	94
Prlh	0	0	0	0	0	3	0	0	0	0	0	0
Rab17	22	28	50	8	18	46	14	57	38	18	40	114
Gm28199	0	0	0	0	0	0	0	4	0	0	0	0
Lrrfip1	5369	5183	5502	5505	5369	5742	3030	3505	3435	3006	3583	3077
Rbm44	0	0	0	0	0	0	0	0	0	0	0	0
Ramp1	234	270	320	248	250	370	1438	2082	984	524	218	1216
Ube2f	1863	1584	2072	1724	1877	1981	1386	1719	1453	1612	1846	1736
Gm26683	4	0	2	2	0	0	0	0	0	0	6	0
Scly	640	619	660	504	559	673	543	475	627	463	1000	509
Gm17090	0	0	0	0	0	0	3	0	0	0	0	0
Espnl	8	8	4	9	2	4	4	0	0	14	42	0
Klhl30	401	223	252	240	166	268	1027	1286	786	632	166	1742
Erfe	54	84	57	35	63	57	61	92	49	36	48	0
Ilkap	1464	1337	1919	1277	1465	1604	1773	2094	1628	1661	2164	1652
1700020N18Rik	0	2	0	0	0	6	0	0	0	0	0	0
Hes6	634	784	934	582	628	718	486	446	644	274	938	288
Per2	388	337	364	448	491	447	1406	1058	486	575	300	784
Gm28382	0	0	0	0	0	0	0	0	0	0	0	0
Traf3ip1	374	308	407	270	362	368	291	230	277	302	484	192
Asb1	366	389	341	302	325	327	506	330	422	410	270	356
Gm28380	0	0	0	0	0	0	0	0	0	0	0	0
Gm29100	6	3	0	4	8	8	20	20	18	0	0	0
Twist2	96	98	98	63	86	99	138	167	185	190	69	116
Hdac4	2429	2662	2100	2356	2772	2148	1917	1086	2301	1944	1865	1298
Gm26720	0	0	0	0	0	0	0	0	0	0	0	0
Gm29099	11	4	8	12	9	9	0	0	9	4	0	0
Ndufa10	3996	4014	4582	3794	4075	4549	4940	7342	4613	3774	5340	5317
Olfr1416	0	0	0	0	0	0	0	0	0	0	0	0
Olfr1415	0	0	0	0	0	0	0	0	0	0	0	0
Olfr1414	0	0	0	0	0	0	0	0	0	0	0	0
Olfr1413	0	0	0	0	0	0	0	0	0	0	0	0
1700054K02Rik	0	0	0	0	0	0	0	0	0	0	0	0
Olfr1412	0	0	0	0	0	0	0	0	0	0	0	0
Olfr1411	0	0	0	0	0	0	0	0	0	0	0	0
Olfr1410	0	0	0	0	0	0	0	0	0	0	0	0
Olfr12	0	0	0	0	0	0	0	0	0	0	0	0
Cops9	978	1028	1318	1143	1028	1328	1494	2842	1461	441	928	322
Otos	2	18	24	10	7	13	0	0	2	8	0	0
Gm29483	28	9	18	18	8	20	2	10	4	12	2	0
Gm29482	2	1	1	5	4	0	0	0	0	0	0	0
Gm29481	0	0	0	0	2	0	0	0	2	0	0	0
Gpc1	4976	4953	4903	5008	4700	4583	6974	5743	6247	2986	3529	4342
Gm29480	0	0	0	9	0	4	5	0	0	0	0	0
Ankmy1	8	6	6	11	9	6	4	0	12	0	0	0
Dusp28	390	390	490	373	410	530	675	1288	599	488	523	719
5033417F24Rik	38	29	26	37	57	25	33	12	26	10	40	28
Rnpepl1	3768	4069	4008	3789	3774	3916	5053	3367	4806	3669	3615	4822
9430060I03Rik	11	7	7	6	3	11	5	0	5	2	20	0
Capn10	822	965	1168	816	857	1007	958	674	1064	775	1042	484
Gpr35	252	228	153	204	171	105	56	32	151	60	74	40
Aqp12	0	4	1	0	4	10	0	0	0	0	34	0
Kif1a	108	120	24	55	60	76	358	94	418	50	78	322
Gm28086	0	0	2	0	0	0	0	0	0	0	0	0
Agxt	2	4	9	0	2	0	0	0	0	0	0	0
2310007B03Rik	7516	7410	11168	10178	11188	10571	504	390	609	336	2325	280
Crocc2	39	43	54	48	60	48	6	0	22	4	12	0
Sned1	400	342	150	282	390	173	883	63	763	395	111	356
Mterf4	473	399	542	374	505	467	349	262	430	635	604	504
Gm28535	1	0	3	2	2	0	2	9	0	0	0	0
Pask	439	457	396	350	426	406	258	234	457	407	287	155
Ppp1r7	2022	1978	2011	1722	2049	2268	1498	1185	1805	1833	2240	1400
Ano7	104	107	94	218	154	126	604	395	468	468	208	412
Hdlbp	15902	16035	15041	14779	16358	14929	14029	8361	13810	13462	13077	13237
2-Sep	8106	7302	7402	6134	7249	8457	6963	6304	8169	10227	8161	8225
Farp2	896	847	441	1027	972	463	290	86	288	179	254	96
Stk25	1856	1943	2035	1643	1675	2022	2631	2165	2629	2682	2362	2547
Gm28536	0	1	0	0	0	0	0	0	0	0	6	0
Bok	1762	1922	2300	1450	1765	1949	1584	1350	2381	1549	2223	1112
Thap4	1059	1065	1320	896	1050	1375	697	662	1029	910	1504	668
Gm10550	0	2	0	0	1	5	0	0	4	1	7	0
Atg4b	2849	3457	3701	3118	2993	3111	1452	1041	2096	1792	3024	891
Dtymk	1151	1084	1328	935	1101	1307	1385	1118	1501	1576	1534	766
Ing5	905	792	956	680	865	745	748	474	852	642	758	188
D2hgdh	541	425	478	378	385	383	418	176	463	781	698	582
Gal3st2	2	0	0	2	0	0	0	0	0	0	0	0
Gal3st2b	0	5	9	0	14	5	20	11	2	0	0	0
Gal3st2c	0	0	0	0	0	0	0	0	0	0	0	0
Neu4	0	0	0	0	0	0	0	0	0	0	0	0
Pdcd1	4	10	6	8	12	4	8	10	4	16	12	0
4930440C22Rik	0	0	0	0	0	0	0	0	0	0	0	0
Fam174a	807	893	966	732	832	1006	1742	2563	1556	984	927	1046
St8sia4	276	264	184	161	268	286	458	394	463	338	56	248
4930598F16Rik	0	0	0	0	0	0	0	24	0	0	0	0
1700063A18Rik	0	0	0	0	0	0	0	0	0	0	0	0
Gm29601	0	0	0	0	0	0	0	0	0	0	0	0
4930533P14Rik	0	0	0	0	0	0	0	0	0	0	0	0
Slco4c1	204	180	212	208	249	158	18	0	58	102	60	40
Panct2	12	2	2	0	2	4	2	6	0	0	0	0
Gm28901	5	13	7	10	9	7	8	0	5	0	1	0
Slco6c1	0	0	0	0	0	0	0	0	0	0	0	0
D1Ertd622e	453	404	416	382	443	552	642	866	689	722	686	440
Ppip5k2	2744	2872	2461	2749	2766	2745	1181	800	1720	2094	2032	1250
Gin1	233	166	261	218	237	261	266	283	301	376	337	500
Pam	2813	2351	2190	1887	2496	2471	4752	3355	4184	3439	1772	4330
1810006J02Rik	11	10	0	0	2	2	2	0	0	0	18	0
Gm29461	0	0	0	0	0	0	0	0	0	0	0	0
Slco6d1	0	0	0	0	0	0	0	0	0	0	0	0
Gm7967	2	0	1	4	1	0	7	55	7	6	0	0
Cntnap5b	0	0	0	0	0	0	0	0	0	0	0	0
Gm20268	0	0	0	0	0	0	0	0	0	0	0	0
Gm28187	4	8	6	12	18	2	10	0	2	20	0	0
Cdh20	0	0	0	0	0	0	0	0	0	26	16	0
Gm15699	0	0	0	0	0	0	0	0	0	0	0	0
Gm29012	0	0	0	0	0	0	0	0	0	0	0	0
Rnf152	541	622	588	477	626	456	209	186	340	432	170	224
Gm17634	2	5	2	4	2	9	4	0	2	30	14	0
Pign	1611	1570	1436	1875	2220	2005	1151	540	1217	964	892	1172
2310035C23Rik	2514	2145	2545	2466	2337	2415	1724	1231	1901	2461	2123	2324
Tnfrsf11a	156	88	68	88	158	96	428	322	374	297	84	826
Gm7160	58	87	67	70	50	60	108	102	92	89	44	2
Zcchc2	1212	1199	1155	1195	1293	1072	1241	642	1282	1085	1264	1172
Gm20753	1	5	0	9	0	4	8	0	0	0	0	0
Phlpp1	1098	1158	1165	1165	1333	1112	967	556	1092	1156	640	735
A530053M12Rik	0	0	0	0	0	0	0	0	0	0	0	0
Bcl2	497	447	388	387	457	475	688	350	831	931	514	680
D630008O14Rik	0	0	0	4	0	0	0	0	0	0	0	0
Kdsr	1166	1137	1186	1124	1234	1458	2034	1996	1931	2669	1282	3114
Vps4b	5258	4718	5606	5103	5715	6211	3634	2658	4572	5135	4517	3466
Serpinb5	15457	13448	16882	15460	16607	19431	7787	5137	9603	12725	18148	8382
Serpinb12	36	24	84	153	134	156	910	186	661	485	236	482
Serpinb13	373	272	364	341	407	411	73	62	176	153	212	17
Serpinb3a	6	0	2	0	0	0	72	0	26	342	70	0
Serpinb3d	0	9	0	2	4	2	0	0	0	5	22	0
Serpinb3b	131	39	72	166	138	70	868	331	609	817	230	443
Serpinb3c	4	8	10	2	0	0	0	0	2	22	0	0
Serpinb11	757	1201	1893	1244	1409	1411	94	48	280	388	670	580
Gm15391	0	0	1	0	0	0	2	0	1	0	0	0
Serpinb7	311	150	324	588	417	442	2442	1425	1965	1299	436	1168
Serpinb2	2117	1920	2338	2170	2348	2696	4297	4646	1980	2909	2273	8181
Serpinb8	1983	2192	2930	2243	2305	2441	1973	1771	2741	3176	3180	2417
Gm15389	15	35	28	12	19	2	0	0	159	88	135	0
D830032E09Rik	2	0	0	2	2	0	0	0	6	28	0	0
Cdh7	0	0	2	0	0	0	0	0	0	0	0	0
Cdh19	134	51	32	79	84	100	444	246	464	320	134	258
Gm29088	0	0	0	0	0	0	0	0	0	0	0	0
Dsel	1563	1414	1176	1028	1326	1450	1235	944	1480	1570	824	1562
Gm28189	0	0	0	0	0	0	0	0	0	0	0	0
9330185C12Rik	0	0	0	0	0	0	0	0	0	0	0	0
Cntnap5a	0	0	0	0	0	0	0	0	0	0	0	0
Gm19965	0	0	0	0	0	0	0	0	0	0	0	0
Zfp813-ps	0	0	0	0	0	0	0	0	0	0	0	0
Gm28363	0	0	0	0	0	0	0	0	0	0	0	0
B020011L13Rik	0	0	0	0	0	0	0	0	0	0	0	0
Gm28360	0	0	0	0	0	0	0	0	0	0	0	0
Gm28168	0	0	0	0	0	0	0	0	0	0	0	0
Gm7145	0	0	0	0	0	0	0	0	0	0	0	0
Gm29106	4	4	8	32	2	4	10	0	8	0	0	34
Tsn	3090	2732	3279	2453	2870	3122	2014	2383	2797	3124	3139	1763
Nifk	2031	2021	2590	1740	2011	2451	1097	1145	1600	1934	2868	1058
Gm28867	0	0	0	0	0	0	0	0	1	0	0	0
Clasp1	4727	5061	4280	4987	5497	4457	2070	1091	2859	2496	2773	1762
2900060B14Rik	0	0	2	8	0	8	4	0	2	20	16	0
Tfcp2l1	186	260	186	266	266	140	96	50	126	120	72	50
Gli2	1336	1690	1162	1253	1601	1247	833	166	1125	992	984	232
Gm26831	4	2	14	2	2	4	0	16	2	6	0	24
Gm29456	0	0	0	0	0	0	0	0	0	0	0	0
Gm29455	0	0	0	0	0	0	0	0	0	0	0	0
Inhbb	1217	1548	1798	1266	1499	1516	624	448	1082	979	930	316
Ralb	1713	1676	1931	1445	1568	1871	1144	952	1346	818	1456	880
Gm27184	8	2	0	0	6	8	10	22	3	0	0	0
Tmem185b	644	559	556	571	559	578	496	484	627	546	758	466
3830432H09Rik	10	7	2	2	24	4	0	0	4	14	0	0
Epb41l5	1230	1151	1334	1307	1344	1297	454	180	833	914	1050	394
Ptpn4	2721	2616	2276	2606	2889	2372	1859	1048	2049	2132	1430	1518
Gm28209	2	1	0	0	5	0	0	0	2	0	0	0
Tmem177	222	224	309	232	189	250	330	420	375	448	493	300
Cfap221	0	0	0	0	2	0	0	0	0	4	0	0
Sctr	10	22	52	12	8	14	80	266	45	76	44	126
Tmem37	86	128	116	44	80	128	386	688	232	70	134	374
Dbi	6490	8754	9557	6818	7101	8905	5027	6654	6816	4084	8244	2206
3110009E18Rik	78	98	102	88	125	75	78	261	114	64	196	75
Steap3	2359	2390	2037	1346	2023	2246	2809	2024	3724	1959	1242	1692
C1ql2	0	0	0	0	0	0	0	0	0	0	0	0
1700012E03Rik	0	0	0	0	0	0	0	0	0	0	0	0
Marco	84	12	4	0	6	12	2	14	0	0	12	0
En1	124	114	140	58	92	116	156	174	312	232	114	96
2610027F03Rik	0	0	0	2	0	8	0	0	6	14	0	0
Gm29346	0	0	0	0	0	0	0	0	0	0	0	16
Gm29345	0	0	0	0	0	0	0	0	0	0	0	0
Gm29348	0	0	0	0	0	0	0	0	0	0	0	0
Gm29347	0	0	0	0	0	0	0	0	0	0	0	0
Celrr	4	0	0	0	0	3	7	0	4	0	0	0
Gm29359	0	0	0	0	0	0	0	0	0	0	0	0
Insig2	4186	4479	4906	4762	5359	5742	4181	3304	4469	5324	3862	6229
2210011K15Rik	66	90	103	52	70	98	4	6	10	14	22	0
Ccdc93	958	1048	1001	1015	1055	885	1004	523	898	1041	884	1157
Gm15392	0	9	0	10	1	1	0	0	10	0	0	0
Htr5b	44	57	93	46	82	64	12	0	22	16	113	0
Ddx18	2117	1959	2565	2021	2093	2572	1091	860	1444	2184	3138	1274
Gm28590	0	0	0	0	0	0	0	0	0	0	0	0
Dpp10	0	0	0	0	1	0	2	0	4	2	0	0
Gm28928	0	0	0	0	0	0	0	0	0	0	0	0
1700121L03Rik	0	0	0	0	0	0	0	0	0	0	0	0
Actr3	10501	10515	11805	9334	10686	12325	8496	7799	10673	12108	11059	6553
Gm28706	0	0	0	0	0	0	0	0	0	0	0	0
Slc35f5	1340	1226	1504	1232	1404	1643	1897	1773	1855	2291	1164	2762
Gpr39	0	0	1	2	0	2	0	0	0	0	0	0
Lypd1	20	26	6	15	4	3	3	0	0	0	8	0
Nckap5	980	944	1041	1126	1338	1036	114	58	159	102	332	86
4930599A14Rik	3	0	9	0	1	22	0	0	0	0	5	0
Mgat5	3578	3901	3446	3120	3760	3126	1188	256	1907	2171	2409	670
Tmem163	37	40	54	58	70	39	0	0	16	8	38	0
Acmsd	0	4	0	2	1	2	3	0	2	2	0	0
2900009J06Rik	0	2	4	1	0	3	6	15	7	10	3	0
Ccnt2	2589	2162	2212	2598	2661	2164	2813	1738	2599	2697	2022	2670
Map3k19	18	11	8	8	10	10	16	2	30	8	4	0
Rab3gap1	2803	3027	3086	2734	3402	2971	2113	1571	2506	2034	2126	1889
Zranb3	168	213	205	207	210	206	191	163	280	236	213	250
Gm28800	6	1	2	3	0	11	6	0	4	0	0	0
R3hdm1	1733	1838	1520	1787	2054	1620	1834	1177	1655	2106	1649	1953
Ubxn4	2909	2692	3117	2976	3092	3139	3007	2472	3150	3153	2602	2868
Lct	8	15	2	0	6	12	15	0	12	13	0	0
Mcm6	3289	3279	3769	2751	3367	4002	3044	1972	4330	4715	4630	2256
Dars	3419	2993	4147	2989	3220	4272	2871	3556	3221	4661	4575	3608
Cxcr4	564	520	626	340	436	448	350	364	436	534	210	86
Gm26686	0	0	6	0	0	0	0	0	0	0	0	0
Thsd7b	0	0	0	6	0	0	2	8	6	2	16	0
Gm16081	0	0	0	0	0	0	0	0	0	0	0	0
Cd55b	0	0	1	0	14	0	0	0	0	0	0	0
Gm15674	46	25	22	29	24	17	117	9	104	47	1	56
Gm15675	217	77	93	70	84	99	486	499	304	352	120	540
Cd55	1545	1157	991	821	921	1118	2337	2753	2145	1696	827	2187
Gm16083	8	0	12	10	3	0	2	8	6	20	0	0
Zp3r	0	0	0	0	0	0	0	0	0	0	0	0
C4bp	11	0	20	16	0	42	0	0	16	26	34	0
Gm29427	0	3	0	11	2	3	1	15	0	3	0	0
Pfkfb2	776	644	680	818	858	698	846	579	712	763	553	822
Yod1	2762	2695	3181	2918	2962	3015	1809	1547	1734	1990	1921	1196
AA986860	868	940	965	1120	1190	1100	1151	747	944	591	633	891
Gm28857	8	1	0	3	2	1	10	0	12	4	0	0
Gm28856	25	10	10	34	37	19	23	6	35	10	10	18
Fcamr	48	59	22	55	65	56	64	14	78	102	30	6
Gm15848	27	9	35	11	19	27	62	20	36	52	53	80
Pigr	18	2	2	16	12	2	6	0	5	12	0	32
Fcmr	0	0	0	0	2	0	12	14	4	18	2	32
Il24	0	0	4	0	0	0	0	0	0	0	26	0
Il20	8	0	0	3	11	14	22	12	8	235	82	493
Il19	0	4	0	0	2	4	8	0	0	0	0	0
Il10	8	0	6	2	0	4	0	4	14	38	14	0
Mapkapk2	6771	7013	8540	5911	6861	6967	8023	8883	7434	5723	5221	6984
Dyrk3	230	198	254	282	286	273	102	68	172	160	250	62
Eif2d	1846	2100	2394	1829	2066	2287	1549	1296	1872	1844	2338	1477
Rassf5	1182	1505	1273	1207	1496	1256	980	574	1454	1031	1305	436
Ikbke	312	260	205	217	192	183	762	513	647	523	312	1107
Gm28914	0	1	4	0	0	0	1	0	1	0	0	0
Gm28913	0	9	0	4	2	0	11	24	7	0	0	36
Srgap2	2814	2427	2767	2909	3047	2361	2298	1122	2357	1486	1076	1858
Fam72a	74	65	106	104	126	63	30	54	71	24	94	4
Avpr1b	6	0	0	0	0	0	0	8	0	0	0	0
Ctse	3971	3076	4396	4556	5038	4400	34	36	272	388	852	66
Rab7b	1480	1593	1378	1505	1623	1671	1465	891	1722	1232	1077	919
Slc26a9	116	106	113	182	214	126	86	20	113	42	86	106
Pm20d1	1117	1232	1039	1039	1117	1049	134	108	397	612	1132	358
Slc41a1	2740	3319	2567	3033	3133	2647	2360	1228	2254	2857	2326	1708
Rab29	451	430	564	334	507	477	410	649	468	412	828	396
Nucks1	7739	7656	7342	6697	7817	8178	5156	4242	7627	10370	8928	5762
Slc45a3	1327	1773	2053	1619	1644	1636	351	188	566	518	715	616
Elk4	2218	2120	2183	2302	2348	2151	2311	2119	2620	2237	1798	1615
Mfsd4a	1217	1267	1058	1186	1286	1184	1219	361	1233	1047	483	641
Gm26892	0	0	0	0	0	0	0	0	0	0	0	0
Cdk18	330	416	478	289	372	402	224	106	254	319	522	356
Gm29629	0	0	0	0	0	0	4	0	0	0	0	0
Lemd1	2	4	2	0	2	0	2	0	2	4	0	0
1700037F24Rik	0	0	0	0	0	0	0	0	0	0	0	0
Gm10188	0	0	0	0	0	0	0	0	0	0	0	0
Gm29630	0	0	0	0	0	0	0	0	0	0	0	0
Klhdc8a	310	482	510	405	389	408	36	48	70	201	336	66
Nuak2	552	591	721	712	668	706	302	221	411	158	650	214
F730311O21Rik	16	26	0	17	4	16	49	28	48	10	0	15
Tmcc2	347	272	242	184	231	257	886	874	631	455	214	844
Gm15849	0	0	0	0	0	0	2	0	0	0	0	0
Dstyk	1811	1937	1790	1916	2056	1811	1775	952	2046	1535	1238	1520
Rbbp5	1571	1554	1670	1562	1586	1635	1355	830	1473	1660	1794	1387
Tmem81	161	139	187	167	169	229	164	187	132	215	197	98
Cntn2	185	272	301	234	264	272	38	32	12	30	150	34
Nfasc	34	54	30	34	44	35	254	80	283	91	66	92
Gm10538	0	0	0	0	0	0	0	0	0	0	0	0
Lrrn2	194	322	212	244	306	326	178	58	227	62	262	104
Mdm4	4021	3132	3793	3963	4224	3263	4172	2425	4241	5058	3101	4233
Pik3c2b	924	973	705	1023	851	699	1327	864	693	830	704	699
Gm28609	1	11	15	12	5	7	7	2	10	1	0	0
Ppp1r15b	5042	5149	5426	4722	5034	5198	3380	2450	4413	4102	4614	3142
Plekha6	991	1046	995	948	1208	913	1131	724	1120	919	576	860
Gm19461	0	0	9	2	4	7	12	20	2	0	0	0
Golt1a	0	0	0	0	0	0	0	0	0	0	0	0
Kiss1	0	0	0	0	0	0	0	0	0	0	0	0
Gm28040	0	0	0	0	0	0	0	0	0	0	0	0
Ren1	8	4	6	2	6	0	4	0	0	0	0	0
Etnk2	14	22	9	2	8	30	11	18	12	18	10	0
Sox13	1172	1324	1340	753	1000	871	1106	342	1452	1686	924	494
Snrpe	1849	1520	2112	1520	1791	2353	1567	2668	1796	2192	2752	1664
Gm26706	0	2	0	0	0	0	2	0	2	0	0	0
Zc3h11a	651	456	471	537	716	486	525	121	458	415	138	530
Gm38394	245	223	107	233	274	144	213	32	179	136	49	97
Zbed6	0	0	0	0	0	0	0	0	0	0	0	0
Lax1	51	47	90	45	25	30	130	78	62	56	56	145
Atp2b4	4082	4487	3363	4376	4405	3534	5829	2755	4827	4431	2189	4994
Gm28441	2	0	0	2	2	0	0	0	0	0	0	0
Optc	6	12	18	18	4	10	50	12	35	0	0	0
Gm15851	0	0	0	0	0	0	0	0	0	0	0	0
Prelp	3472	4394	2819	1373	3081	2465	1790	847	2324	2474	1222	1478
Gm1627	0	2	4	2	0	2	0	0	0	0	0	0
Fmod	220	200	250	316	290	386	462	154	366	302	190	360
Btg2	1848	2003	2522	1818	2248	2048	2421	1876	2592	1946	1648	1262
Chit1	175	63	112	402	299	201	2897	2249	2186	544	276	1648
Chil1	246	255	318	365	340	381	937	475	392	1829	880	124
Mybph	362	71	67	65	58	63	197	81	111	666	38	180
Adora1	68	114	54	22	88	78	224	97	176	205	48	65
Myog	145	38	42	18	10	32	234	396	106	76	16	124
Ppfia4	74	68	85	84	62	53	166	144	124	97	116	74
Tmem183a	2640	2428	3172	2497	2640	2703	2252	1899	2456	3273	2876	2486
4933406M09Rik	0	0	0	0	0	0	0	0	0	0	0	0
Cyb5r1	749	678	715	585	592	688	1888	3596	1592	1453	868	2419
Adipor1	7073	7553	8157	7015	7127	7611	8469	9463	7410	5542	5810	8960
Platr1	0	0	0	0	0	0	0	0	0	0	0	0
Klhl12	877	911	1074	820	1018	926	716	892	913	956	1074	1124
Rabif	1244	1225	1144	1074	1400	1362	712	586	1064	1182	1320	1036
Mgat4e	2	1	0	0	4	0	0	0	0	0	0	0
Kdm5b	5258	5868	6253	5899	6872	5767	1891	1039	3026	3695	4830	2042
Gm26783	0	0	0	0	0	0	0	0	0	0	0	0
Syt2	12	6	24	20	6	2	4	3	1	0	10	0
Ppp1r12b	1470	1024	745	1189	1244	1170	4833	2790	3362	2078	586	4013
Gm28892	0	2	6	2	0	0	0	0	0	0	0	0
Ube2t	151	130	125	120	143	160	184	184	215	268	346	188
Lgr6	926	872	832	993	831	896	2163	1041	1594	1420	1022	1941
Gm10535	309	354	545	379	387	476	143	51	496	385	500	40
Ptpn7	110	100	90	56	68	96	169	154	224	28	4	52
Arl8a	1052	1103	995	893	830	930	1161	952	1275	1124	1070	1022
Gm15445	7	0	2	3	9	8	11	9	10	0	6	24
Gpr37l1	30	14	14	12	12	44	186	72	232	92	20	64
Gm26642	10	21	31	43	27	21	41	18	44	32	3	14
Elf3	8	20	18	47	39	19	80	108	72	78	32	8
Rnpep	2006	2296	2433	2068	2153	2230	1238	898	1917	1568	2844	931
Timm17a	1960	1881	2583	1985	1948	2276	2844	4915	2252	1898	2440	2259
Lmod1	268	194	300	312	272	358	1808	2336	1242	646	278	1996
Shisa4	521	287	278	426	268	356	2528	4301	1516	852	302	2737
Ipo9	3197	3223	2936	2892	3327	3166	2482	1547	3116	3246	2888	2021
Nav1	1149	1298	618	663	1095	842	1399	642	1886	1184	562	990
Gm4793	10	2	0	4	2	2	1	0	9	0	0	36
Gm38399	20	22	31	19	22	4	44	0	28	10	8	0
Csrp1	5834	6660	6765	5435	6017	6996	6070	4807	8117	4428	6138	5898
Phlda3	2770	3679	3789	2611	2855	3264	3396	5454	3892	2297	4778	2359
Tnni1	255	269	313	177	230	333	22	50	110	150	328	0
Lad1	11710	13437	14428	12480	12683	12993	3923	2086	7535	5377	12354	1298
Tnnt2	135	84	156	89	88	112	176	210	128	71	60	173
Pkp1	28715	32279	31764	33274	33425	29005	19517	8979	19462	14587	20436	12079
Igfn1	70	8	2	2	4	0	0	0	0	0	2	0
Tmem9	718	700	696	557	554	672	583	514	794	622	900	562
Ascl5	1	0	1	0	1	0	0	0	0	0	0	0
Cacna1s	1668	849	882	1254	834	868	7419	3792	4311	1876	428	5921
Gm37759	0	0	0	0	0	4	0	0	0	0	0	0
Kif21b	598	599	513	615	824	640	204	102	371	403	324	182
Mroh3	6	0	18	29	7	10	16	6	33	8	16	0
5730559C18Rik	564	671	727	669	810	689	618	466	814	702	460	547
Gm26568	0	0	0	0	0	0	0	0	0	0	0	0
A430034D21Rik	0	0	0	0	0	0	0	0	0	0	0	0
Gm37552	0	0	0	0	0	0	0	0	0	0	0	0
Gm26781	10	21	15	10	11	3	2	0	7	8	6	0
Gpr25	0	0	0	0	0	0	0	0	0	0	0	0
Camsap2	4618	4922	4412	4989	5710	4866	1938	1447	3008	3255	3299	2323
Ddx59	439	408	503	417	368	520	411	298	496	396	630	252
Kif14	625	626	502	663	661	444	288	74	673	702	622	20
Gm37799	0	0	4	0	4	0	0	0	0	0	0	0
Gm33994	0	0	0	0	0	0	0	0	0	5	0	0
4933409D19Rik	0	0	0	0	0	0	2	0	0	0	0	0
Platr23	0	0	0	0	0	0	4	1	0	2	0	18
Zfp281	935	846	927	920	869	871	758	894	932	1086	736	788
Gm19705	4	12	8	4	4	2	18	50	6	0	2	0
Platr22	1	0	4	0	0	2	0	0	0	2	0	0
Nr5a2	64	42	52	28	18	46	56	52	48	44	22	128
Gm26979	8	4	2	4	2	2	6	0	1	9	0	4
Gm26936	0	6	0	7	0	2	0	0	0	0	0	0
A430106G13Rik	62	20	30	41	30	53	32	27	40	93	48	64
Ptprc	810	444	502	362	560	338	1046	822	1208	934	166	822
Gm28556	0	0	0	0	0	0	1	0	0	0	0	0
Atp6v1g3	0	0	0	2	0	0	0	0	0	0	0	0
Nek7	3116	2882	2995	2790	3195	3578	3408	3840	3567	3585	2546	4378
Gm28501	0	0	0	0	0	0	0	0	2	0	0	0
Gm5833	0	2	4	0	0	4	0	0	0	0	0	0
Lhx9	0	6	6	0	0	2	6	0	0	12	0	0
2310009B15Rik	163	207	231	162	186	278	400	374	373	193	337	212
1700019P21Rik	0	0	0	0	0	0	0	0	0	0	0	0
Dennd1b	894	740	786	897	929	796	1137	1028	946	675	556	926
Crb1	0	0	0	0	0	0	0	0	0	0	0	0
4933436E23Rik	0	0	0	0	0	0	0	0	0	0	0	0
Gm34816	0	0	0	0	0	0	0	0	0	0	0	0
Zbtb41	1950	1790	1818	1768	1985	1716	1428	1109	1658	2128	1262	1630
Aspm	1436	1367	1004	1375	1390	1183	886	346	1554	1628	1121	196
F13b	0	0	0	0	0	0	0	0	0	0	0	0
Cfhr1	0	0	0	0	0	0	0	0	0	0	0	0
Gm4788	0	0	0	1	0	0	0	0	1	0	0	0
Cfhr2	1	0	2	0	0	0	0	0	1	0	0	1
Cfh	2220	1826	1380	911	2021	1614	2699	2844	3151	2617	530	1777
Kcnt2	30	8	32	21	19	27	67	98	54	46	14	48
4930590L20Rik	0	0	0	0	0	0	0	0	0	0	0	0
Cdc73	2504	2383	2448	2353	2612	2486	1853	1524	2157	2074	2090	2126
B3galt2	457	608	567	138	447	399	1178	1014	1080	2010	437	1804
Glrx2	1474	1506	2015	1377	1480	1781	1129	1413	1294	1304	1449	758
Trove2	2112	2171	2098	2043	2417	2260	1447	1116	1860	2068	1352	1154
Uchl5	1273	1294	1584	1272	1292	1878	875	1071	1198	1440	1947	1048
Rgs2	1112	1100	1716	1140	1207	1403	911	898	1168	1531	808	1344
Rgs13	2	2	10	0	0	0	0	0	16	4	0	0
Rgs1	22	28	26	50	54	48	276	344	184	308	98	18
Rgs21	0	0	0	0	4	0	0	0	0	0	0	0
Rgs18	108	62	60	58	90	86	152	126	146	144	22	66
Gm29514	0	0	0	0	0	0	0	0	0	0	0	0
Brinp3	4	6	6	4	2	8	2	0	12	40	0	0
Gm15584	0	0	0	0	0	0	0	0	0	0	0	0
Gm29515	0	0	0	0	0	0	0	0	0	0	0	0
Gm29020	0	0	0	0	0	0	0	0	0	0	0	0
Gm29398	0	0	0	0	0	0	0	0	0	0	0	0
Pla2g4a	1008	900	918	839	1267	1358	939	756	1001	1270	984	948
Ptgs2	66	58	32	58	116	108	209	434	102	380	92	332
Ptgs2os2	2	6	2	0	2	5	27	22	8	3	4	0
Pdc	0	0	0	0	0	0	0	0	0	0	0	0
2310030A07Rik	0	0	0	0	0	0	0	0	0	0	0	0
BC003331	918	861	953	739	941	1146	1153	962	1054	1266	676	1048
Tpr	6443	5914	5357	5743	6425	6317	4329	2385	4947	4991	4180	4100
Prg4	87	17	13	41	55	24	70	27	17	117	58	39
Hmcn1	792	654	379	579	611	602	558	118	1014	862	530	826
Gm20631	0	2	0	0	1	0	0	0	6	0	0	0
Gm29188	0	0	0	0	0	0	0	0	0	0	0	0
C730036E19Rik	0	2	0	0	0	0	0	0	0	0	0	0
Gm47985	0	1	0	0	0	0	0	0	0	0	0	0
Gm8947	0	0	0	0	0	1	0	0	0	0	0	0
Gm47995	0	0	0	0	0	0	0	0	0	0	0	0
3110040M04Rik	0	0	0	0	0	0	0	0	0	0	0	0
Gm47996	0	0	0	0	0	0	0	0	0	0	0	0
Gm10138	67	32	65	72	64	41	65	39	50	52	29	33
Ivns1abp	6005	5011	5773	5546	5753	6303	9962	9907	9430	10173	7764	12278
Swt1	656	695	681	706	775	769	615	562	791	739	470	729
Trmt1l	622	754	809	737	752	763	583	709	666	915	934	725
Rnf2	1814	1433	1693	1592	1887	2214	1251	1390	1670	2355	2195	1790
Gm28181	0	0	0	0	0	0	0	0	0	0	0	0
Fam129a	1635	1102	855	1252	1386	1317	1962	1040	1878	1212	1552	1920
2810414N06Rik	4	6	14	2	8	8	22	34	6	54	24	50
Edem3	3339	3076	2806	3558	3588	3444	2704	1675	2877	2785	2096	2883
1700025G04Rik	1524	1204	1343	1268	1410	1350	3313	3227	2227	2951	1790	3294
Gm28610	0	0	0	0	0	0	0	0	0	0	0	0
Tsen15	410	394	281	289	344	410	406	522	462	587	716	474
Colgalt2	58	32	31	62	36	48	160	117	141	118	90	100
Rgl1	3271	3113	3130	2974	3719	3064	1868	1336	1839	1360	1524	868
Apobec4	0	0	0	0	0	0	0	0	4	0	0	0
Arpc5	7014	6140	7087	5804	6755	8336	6110	6346	7085	8555	7659	6314
Ncf2	398	263	385	172	277	332	428	519	430	397	194	154
Smg7	2971	2955	2913	3190	3358	2812	2244	1498	2837	2858	2550	2393
Nmnat2	269	262	218	207	267	216	222	28	479	468	502	52
Gm28960	0	0	0	0	0	0	0	0	0	0	0	0
Lamc2	1574	1528	1251	1133	1578	1657	2756	2129	2826	2372	1518	2396
Lamc1	8835	9647	5492	5241	7831	6477	9761	5015	12804	7705	4362	6900
Shcbp1l	6	0	6	2	4	2	4	10	14	5	0	0
Dhx9	7780	7821	8116	7456	8420	8045	4392	2185	6275	6357	6092	2717
Npl	622	598	784	488	639	645	1283	943	1027	1167	589	526
Rgs8	46	28	34	32	39	28	9	20	30	0	0	0
Gm29529	0	0	0	0	0	0	0	0	0	0	0	0
C230024C17Rik	4	0	0	8	0	7	0	0	7	0	0	0
Rgs16	143	164	138	143	90	107	185	110	158	123	160	86
Gm28513	0	0	0	0	0	0	0	0	0	3	0	0
Rnasel	643	375	292	150	320	281	490	338	744	330	86	266
Rgsl1	18	4	14	4	4	6	4	0	30	24	0	0
Teddm2	17	19	20	11	6	11	70	51	41	26	0	39
Teddm1b	0	0	0	0	2	0	0	0	2	0	0	0
Teddm1a	0	2	0	0	0	0	0	0	0	0	0	0
Glul	4584	4935	5409	3538	4091	4395	14930	14825	11431	7593	3653	7858
Gm29290	0	0	0	0	0	4	0	0	0	0	0	0
Gm29291	2	2	7	7	6	4	5	0	0	3	0	0
Gm28286	1	0	0	0	2	0	20	11	15	8	0	0
A830008E24Rik	0	0	10	8	8	14	21	8	8	6	7	0
Zfp648	0	4	2	0	2	2	0	0	4	16	0	0
4930452N14Rik	0	0	0	0	0	0	0	0	0	0	0	0
4930532M18Rik	0	0	0	0	0	0	0	0	0	0	0	0
Cacna1e	35	18	24	106	56	12	232	58	114	104	21	282
Gm29282	0	0	0	0	0	0	0	0	0	0	0	0
Gm9530	20	17	31	31	24	30	23	0	19	45	2	9
Ier5	2992	3866	4872	3118	3382	4024	2064	1570	3158	1934	4432	644
Mr1	458	398	316	248	376	436	792	472	656	822	408	710
Stx6	3136	3473	3707	2861	3182	3780	1829	1420	2856	2843	3040	1860
BC034090	248	244	275	189	203	233	275	154	362	235	168	157
Gm37622	0	7	0	0	0	0	2	0	0	0	0	0
Xpr1	2175	1854	1697	2065	2206	1950	1611	1258	1858	1653	1238	1618
Gm5532	2	3	8	0	0	4	4	10	12	26	0	0
Acbd6	1802	1832	2542	1876	1839	2339	2817	2753	2723	2502	3082	2700
Lhx4	0	0	0	0	0	0	0	0	0	0	0	0
Qsox1	3046	3708	4577	3757	3860	3689	4008	2889	4213	3127	2197	3352
Gm37571	0	10	1	14	8	5	0	0	1	0	0	0
Cep350	3290	2758	2071	3371	3697	2459	2480	1326	2431	2763	1837	2350
Tor1aip1	1802	1374	1429	1377	1498	1639	2913	2657	2720	2360	1365	4476
Tor1aip2	4629	4053	4375	3627	4094	4764	4416	3882	4489	6173	5424	6205
Fam163a	4	0	0	4	0	0	0	0	0	0	0	0
Tdrd5	5	8	8	12	14	4	28	20	10	18	10	0
4930518J20Rik	0	0	0	0	0	0	0	0	0	0	0	0
Nphs2	2	0	2	8	6	6	10	10	4	0	0	46
Axdnd1	8	4	8	9	26	16	14	0	6	4	0	0
Gm2000	864	742	1044	421	564	850	678	544	954	356	474	178
Soat1	4559	4187	4815	5483	5679	6294	8213	4522	6967	9415	6467	9126
Gm10031	172	272	226	170	142	104	132	60	299	46	83	4
Abl2	1494	1772	1503	1648	1707	1652	1692	792	1659	1804	1354	1568
Tor3a	753	787	719	591	751	735	864	596	1121	1059	832	968
Fam20b	3718	4013	4018	3425	3724	3846	3471	2878	3925	3680	3414	3504
Ralgps2	4221	3747	4254	4107	4280	4202	1699	1045	2395	2232	3539	1404
Angptl1	180	186	144	118	215	237	274	157	230	85	120	276
4930439D14Rik	24	19	18	23	22	18	3	0	4	0	8	0
Gm28694	0	0	0	4	1	1	0	0	0	0	0	0
Tex35	0	2	0	0	2	0	3	0	0	20	0	0
Rasal2	1546	1542	1445	1808	1940	1444	1435	706	1342	1178	659	742
Cryzl2	201	280	213	124	197	142	458	296	383	367	198	250
Gm15486	0	4	4	0	4	0	4	0	0	0	0	0
Sec16b	228	153	113	156	137	148	601	367	500	388	96	434
Brinp2	66	134	104	80	106	90	4	0	14	10	86	48
Astn1	12	4	2	12	18	14	12	4	48	0	2	0
Gm37679	0	0	0	0	0	0	0	0	0	0	0	0
Pappa2	248	550	178	292	312	100	204	54	883	932	746	188
1600012P17Rik	0	0	0	0	0	0	0	0	0	0	0	0
4930562F17Rik	0	0	0	0	0	0	0	0	0	0	0	0
Cop1	3545	3667	4023	3554	4010	4376	3624	3635	3116	3854	3727	3576
Tnr	17	4	36	14	29	24	12	8	12	10	0	64
Gm38039	0	0	0	0	0	0	0	0	0	0	0	0
Gm37294	2	2	0	0	0	0	0	0	0	0	0	0
4930523C07Rik	692	767	683	643	804	711	683	548	755	746	794	1189
4930562F07Rik	1	0	2	0	2	0	2	10	1	0	9	13
Tnn	60	27	40	38	46	54	28	16	51	85	115	234
Mrps14	1507	1688	2119	1445	1713	2116	1766	2476	1956	2012	2656	1988
Cacybp	3128	2515	3102	2765	3171	3879	2266	3446	2711	2868	4047	2490
Rabgap1l	1628	1362	1308	1461	1460	1450	1200	923	1147	1437	1145	1463
Gm36975	0	6	0	2	2	2	0	0	1	0	0	0
Gm37083	0	0	0	0	0	4	0	0	2	0	0	0
Gm38060	0	0	0	0	0	0	0	0	0	0	0	0
Rc3h1	3295	3546	3570	4082	4077	3296	2380	1740	2268	2975	2411	2404
Serpinc1	16	16	36	42	44	16	5	33	12	0	22	24
Zbtb37	736	697	509	750	726	548	880	183	882	472	117	501
Gm37362	2	6	2	22	3	9	4	2	8	8	0	0
Dars2	818	574	751	679	612	738	610	708	797	730	913	464
Gm37634	0	0	0	0	0	0	0	0	0	0	0	0
Cenpl	480	354	583	413	420	434	345	230	527	730	556	384
Klhl20	1170	1014	899	843	1016	907	817	510	891	764	742	772
Ankrd45	2	9	2	10	10	12	0	0	4	0	8	0
Tex50	2	0	0	0	0	0	4	0	0	0	0	0
Prdx6	3399	3510	3799	2479	3032	3617	6584	7943	4819	4430	4736	6766
Tnfsf4	0	0	0	2	0	0	2	0	0	0	0	0
Tnfsf18	25	0	18	6	6	14	30	26	6	16	12	64
Fasl	0	2	0	0	0	0	0	0	2	0	0	0
Suco	3851	2987	3791	3414	3902	3472	1377	1098	2173	2513	1838	1504
Gm31925	0	2	2	2	2	0	0	0	0	0	0	0
4930558K02Rik	0	0	0	0	0	0	0	0	0	0	0	0
Pigc	799	798	822	713	728	733	747	827	834	960	808	970
Gm38304	0	0	0	0	0	0	0	0	0	0	0	0
Dnm3	130	80	108	155	126	121	248	138	212	113	130	248
2810442N19Rik	2	0	0	8	2	0	6	26	0	10	0	0
Dnm3os	30	16	8	30	26	28	180	76	74	156	38	278
Mettl13	921	1076	1099	802	845	940	583	486	806	674	1200	332
Vamp4	894	955	1021	731	860	1064	1190	1403	1239	1181	884	1216
Myoc	156	307	366	144	216	287	785	305	843	193	134	410
Myocos	0	2	4	0	0	0	14	0	1	0	0	0
Prrc2c	8364	8731	6157	8838	9479	6882	4701	2526	6141	5999	4731	3587
Fmo4	10	20	10	4	8	10	10	22	25	36	0	36
Fmo1	650	669	669	345	554	565	2010	1491	994	1987	818	1774
Fmo2	591	620	635	675	644	765	1948	1201	1014	1025	552	887
Fmo6	0	2	0	0	0	0	0	0	0	0	0	0
Fmo3	0	0	0	0	0	0	10	0	0	0	0	0
Gm37273	0	0	0	0	0	0	2	0	0	0	0	0
Mroh9	0	0	0	0	0	0	0	0	0	0	0	0
Prrx1	2951	2389	2370	1653	2451	2275	5888	4975	5429	4287	1111	5295
Gm20471	0	0	0	0	0	0	2	0	0	0	0	0
Gm26523	2	0	2	0	0	0	2	6	2	0	0	20
Gorab	410	299	449	291	362	438	369	454	414	593	348	564
Gm29500	0	0	0	0	0	0	0	0	0	0	0	0
Mettl11b	0	0	0	4	0	0	0	0	0	0	0	0
Kifap3	1708	1847	1796	1447	2010	2072	1180	1394	1643	1928	1644	1656
Scyl3	1265	1270	1131	1142	1309	1349	698	495	939	1019	1366	514
BC055324	378	395	360	288	417	380	200	87	330	462	396	212
Mettl18	183	113	176	142	179	189	143	176	132	172	242	172
Sele	89	59	78	58	71	103	163	54	201	204	86	98
Sell	34	20	22	14	34	2	8	32	45	32	8	46
Selp	219	180	193	210	168	197	249	53	216	219	148	119
Gm16587	1	2	0	0	0	0	0	0	0	0	0	0
Gm16548	0	1	0	2	0	2	2	0	2	0	0	6
F5	409	349	408	349	598	276	114	28	785	725	320	0
Slc19a2	504	378	422	544	513	568	620	660	597	717	378	1088
Ccdc181	256	218	296	239	247	282	329	258	333	542	326	242
Blzf1	1799	1709	1790	1816	1838	2152	1371	1019	1308	1440	1598	1204
Nme7	561	484	612	485	615	648	293	214	491	739	914	357
Atp1b1	4102	2403	3127	4139	3583	4734	10005	18074	6590	4573	1712	11315
Gm32391	24	12	24	10	12	44	211	456	100	76	19	304
Gm26685	6	6	8	0	3	8	0	0	0	0	8	0
Gm37754	0	0	0	0	0	0	0	0	0	0	0	0
Gm37853	0	0	0	0	0	0	0	0	0	0	0	0
Gm37184	0	0	0	0	0	0	0	0	0	0	0	0
Gm36945	0	0	0	0	0	0	0	0	0	0	0	0
Dpt	5430	6390	5114	2207	4836	4709	9809	9224	10471	4280	2790	5208
Gm32569	2	0	0	0	0	0	9	0	8	0	0	0
Xcl1	4	8	12	2	6	4	58	52	32	2	0	18
1700029M03Rik	0	0	0	0	0	0	0	0	0	0	0	0
4930568G15Rik	0	0	0	0	0	0	0	0	0	0	0	0
Tbx19	0	0	0	0	0	0	2	0	0	0	0	0
Sft2d2	4641	4450	4804	4664	5106	4767	3511	2125	4234	3579	3330	3074
Tiprl	1086	1012	1219	858	1078	1288	1374	1800	1376	1592	1418	1602
Gpr161	733	730	636	661	804	625	659	350	899	660	608	272
Dcaf6	2070	1583	1899	1705	1769	2008	3459	3869	2599	2125	1419	3426
Mpc2	1567	1430	1837	1510	1553	2202	4814	8806	3256	2790	2015	4696
Adcy10	2	0	11	4	0	2	6	0	10	0	10	0
Gm38325	0	0	0	0	0	0	0	0	0	0	0	0
Mpzl1	1368	1497	1326	1160	1578	1622	768	508	1137	1073	1309	1034
Rcsd1	992	927	1128	1293	1030	1335	2550	2848	1755	996	584	2376
Gm37073	0	0	0	0	0	0	0	0	0	0	0	0
Creg1	1960	1468	1780	1800	1963	2180	2888	2277	2462	2724	1780	2792
Gm36972	0	0	0	1	0	0	0	0	0	0	0	0
Cd247	26	54	34	57	34	47	235	126	163	142	44	94
Gm37469	0	0	0	0	2	0	0	0	0	6	0	12
Pou2f1	1150	1061	927	1181	1227	817	794	529	832	709	550	550
Gm26665	0	0	0	0	1	0	0	0	0	0	0	0
Gm37923	0	0	0	0	0	0	0	0	0	0	0	0
Dusp27	204	108	152	94	86	160	770	964	534	282	50	1132
Gpa33	12	10	16	14	37	6	4	0	14	2	34	14
Mael	0	0	0	0	0	0	0	0	0	0	0	0
Ildr2	234	139	106	240	210	216	486	274	477	160	150	638
5330438I03Rik	0	0	0	0	0	0	3	0	0	0	0	0
Gm15853	22	26	14	18	22	14	32	6	45	18	4	0
Tada1	331	458	447	379	386	387	257	196	392	331	537	320
Pogk	2278	2481	2280	2371	2642	2119	1192	568	1558	1704	1603	1510
Gm4846	0	0	0	0	0	0	0	0	0	0	0	0
Gm4847	0	0	0	0	0	0	0	0	0	0	0	0
Fmo9	0	0	0	0	0	0	0	0	0	0	0	0
Gm16701	4	12	24	4	18	7	25	18	40	28	12	42
Fam78b	70	83	68	42	83	93	113	44	172	126	58	238
Uck2	4972	5820	5755	5266	5479	5363	2056	1231	3499	3319	6390	1374
Gm37982	0	0	5	2	0	0	0	0	0	8	5	0
Gm2453	1	2	2	0	0	4	0	0	0	2	6	0
Tmco1	2190	1926	2402	1727	2047	2627	2188	2244	2242	2698	2914	2475
Aldh9a1	2293	2698	2646	2063	2142	2466	1744	1138	2208	2214	2922	2045
Mgst3	2840	3312	3777	2760	2684	3336	3110	5112	3494	1827	4459	1928
Lrrc52	0	2	0	0	0	0	4	16	0	0	0	0
Rxrg	80	54	64	46	50	52	387	492	322	316	138	979
Lmx1a	2	24	26	1	16	14	46	42	35	40	10	0
Gm20711	0	0	0	0	0	0	0	0	0	3	0	0
Pbx1	2032	2285	1932	1807	2244	2180	2715	1944	2851	2549	1808	2980
Gm37839	0	0	0	0	0	0	0	0	0	0	0	0
Nuf2	745	572	752	574	547	666	401	246	635	1065	1185	84
Rgs5	3668	2866	2754	2555	2492	3514	7952	9328	5160	6756	3440	10220
Rgs4	224	162	226	193	144	285	767	578	474	412	264	1134
Ccdc190	2	6	0	0	0	0	0	0	2	0	0	0
Hsd17b7	2721	2445	2523	3780	3698	3721	8360	3434	4158	11423	5116	14771
3110045C21Rik	7	13	14	18	8	18	8	21	6	8	6	10
Ddr2	2481	2178	1765	1472	2398	1988	3772	2517	4254	2486	807	3320
Uap1	1256	1217	1198	1063	1169	1438	2035	2038	2490	1588	1586	1929
Gm37748	0	0	1	0	0	0	0	0	0	6	0	0
Gm37502	0	0	1	0	0	0	0	0	0	0	0	0
Uhmk1	4285	4307	3827	4017	4407	3851	2795	1690	3194	3640	3228	3057
4930500M09Rik	0	0	4	2	0	0	1	0	0	0	0	0
Sh2d1b2	0	0	0	0	0	0	1	0	1	0	0	0
Sh2d1b1	4	4	1	0	8	6	8	4	8	0	0	0
Gm7694	346	280	333	254	282	238	245	70	264	227	312	114
Nos1ap	115	165	95	131	133	66	74	8	80	86	61	0
Spata46	4	0	4	7	2	0	2	0	2	0	0	0
Olfml2b	1372	1317	726	646	935	1065	1656	1102	2054	964	668	1248
Atf6	2917	2664	2486	2776	3085	2631	1873	1172	2021	1888	1772	1694
Dusp12	284	241	315	269	251	398	320	451	381	352	565	341
Gm26620	1	3	3	0	4	6	0	0	6	0	5	10
Fcrlb	6	21	26	8	9	0	4	0	8	0	0	0
Fcrla	2	0	0	0	0	0	0	0	6	0	0	0
Fcgr2b	519	571	407	251	518	393	1097	1129	1255	914	370	660
Gm38204	0	1	0	0	0	0	0	0	0	0	0	0
Gm10522	0	0	0	0	6	0	0	0	0	0	0	0
Fcgr4	28	12	8	8	8	8	4	22	14	22	6	0
Fcgr3	671	553	636	263	507	439	704	702	1057	577	226	350
Cfap126	14	6	16	4	4	2	24	28	10	14	8	20
Sdhc	2846	3152	3389	2558	2868	3284	6499	9845	5135	5032	4618	7396
Mpz	1490	1114	758	733	791	2225	12004	7668	12863	1640	1172	6862
Pcp4l1	66	68	56	98	84	78	600	377	408	262	98	1026
Nr1i3	0	0	0	0	0	0	0	8	2	0	0	0
Tomm40l	204	284	229	191	194	199	369	410	335	182	169	265
Apoa2	0	0	0	0	0	0	0	0	0	0	0	0
Fcer1g	646	450	349	183	387	368	816	1178	1029	646	432	384
Ndufs2	5636	6082	7070	5166	6004	6711	9814	14644	8994	7728	8654	10824
Adamts4	155	206	78	80	90	60	205	17	250	282	82	26
B4galt3	443	507	491	409	413	417	392	267	487	367	394	342
Ppox	406	390	512	340	480	446	725	674	765	479	442	589
Usp21	890	933	1154	881	772	1004	1019	812	1173	968	1236	1344
Ufc1	1933	2360	2554	2056	2038	2762	2088	3086	2016	2130	2318	1662
Gm20045	116	62	52	120	84	67	43	50	67	34	0	46
Dedd	162	178	155	163	164	147	144	76	176	142	146	150
Nit1	791	737	801	775	789	815	536	787	750	524	738	299
Pfdn2	757	859	906	796	789	925	791	949	934	327	706	208
Klhdc9	0	8	0	4	8	2	2	6	2	4	22	0
Nectin4	7139	8403	9595	8041	7927	7881	2175	750	4572	2832	5362	1362
Arhgap30	390	399	349	295	333	281	775	610	605	472	218	138
Usf1	1231	1681	1815	1323	1332	1540	1367	1006	1708	980	1770	800
Tstd1	33	18	34	34	28	38	16	10	27	60	7	29
Gm26641	2	0	2	6	2	4	2	0	12	12	0	0
F11r	4226	5112	5595	4374	4969	5462	2270	1574	3340	3156	4822	1776
B930036N10Rik	10	9	38	39	16	18	2	0	2	0	40	0
Alyref2	50	39	57	48	60	48	41	26	64	40	65	58
Itln1	4	2	4	0	2	0	24	12	13	0	0	86
Cd244	19	22	24	20	44	31	117	116	92	65	22	122
Ly9	76	73	45	51	88	62	161	142	112	90	0	34
Slamf7	22	27	22	15	36	18	28	39	36	13	0	0
Gm37787	0	0	0	0	0	0	0	0	0	0	0	0
Cd48	238	128	126	81	162	152	249	340	249	274	64	88
Slamf1	12	0	0	2	2	4	4	0	4	18	0	0
Cd84	324	204	202	117	226	247	354	517	557	230	54	262
Gm10521	10	0	4	0	14	2	26	10	6	0	0	0
Gm37065	0	0	0	0	0	0	0	0	0	0	0	0
Slamf6	8	0	10	4	0	0	2	0	17	8	0	0
Vangl2	4432	4671	4567	4163	4599	4007	1406	642	3157	3202	3718	1248
Nhlh1	2	0	0	0	0	4	4	0	0	0	0	0
Ncstn	3273	3203	3376	2702	3268	3460	2348	1946	3204	3044	2991	2996
Copa	8376	8220	8249	7156	8167	7639	5712	3798	7039	8353	7143	6502
Gm37756	2	0	0	0	0	0	0	0	0	0	0	0
Pex19	2206	2658	2777	2285	2456	2623	3924	3802	3714	3307	3371	4620
Dcaf8	4104	3724	3975	3558	3811	3991	6122	5737	5829	4410	3397	5347
Pea15a	1780	2049	1560	1062	1592	1605	3455	2272	3572	2472	1683	3561
Casq1	2325	1139	1619	2317	1457	2178	16355	35063	10438	6508	2536	24776
Gm17224	0	0	1	0	0	0	3	0	6	11	6	0
Atp1a4	29	32	46	6	39	36	69	105	54	62	20	20
Gm37950	0	0	0	0	0	0	0	0	0	0	0	0
Igsf8	2189	3015	3048	2231	2101	2726	2085	1384	2669	1147	2096	806
Atp1a2	4974	3770	4507	3968	3648	4124	24083	35044	14494	10001	3213	22583
Kcnj9	22	9	18	12	22	13	6	0	18	6	4	0
Gm36937	0	0	0	0	3	0	0	0	0	6	0	0
Kcnj10	36	18	12	10	12	2	28	10	10	14	30	0
Pigm	2310	2325	2740	2152	2340	2312	1236	690	1498	1688	1824	1520
Slamf9	80	82	46	40	64	58	204	213	223	98	32	118
Igsf9	2068	2302	2445	1743	2140	2088	1687	506	3281	2364	2606	1030
Tagln2	9047	11441	12204	8589	9413	10989	5740	4077	9311	7244	12008	3444
Cfap45	57	64	59	57	61	68	15	8	65	54	64	41
Vsig8	20377	27250	32512	22229	21577	22525	132	98	6550	4685	17481	132
Slamf8	20	9	18	12	34	27	14	20	28	26	8	0
Fcrl6	0	0	0	0	4	0	0	0	4	0	16	0
Dusp23	120	150	163	98	154	146	476	607	350	284	232	480
Crp	0	0	0	0	4	0	0	0	0	0	0	0
Apcs	0	0	0	0	0	0	0	0	0	0	0	0
Olfr16	0	4	0	0	0	2	0	0	0	0	0	0
Olfr1408	5	0	0	0	0	0	4	0	0	0	8	0
Olfr1406	0	0	0	0	0	0	0	0	0	0	0	0
Olfr218	0	0	0	0	0	0	0	0	0	0	0	0
Olfr1404	0	0	0	4	0	0	1	0	0	0	0	0
Fcer1a	10	8	12	6	8	12	4	40	0	52	4	20
Olfr418	0	0	0	0	0	0	0	0	0	0	0	0
Mptx2	0	0	0	0	0	0	0	0	0	0	0	0
Ackr1	330	198	262	187	209	253	956	734	628	524	330	518
Cadm3	1085	1267	939	614	936	1075	2207	1203	2960	1105	549	1069
Aim2	154	135	59	94	90	97	130	128	356	274	194	108
Ifi206	0	0	6	0	0	0	0	0	0	0	0	0
Ifi214	2	12	0	0	2	0	4	2	28	2	8	16
Ifi213	0	0	0	2	0	0	2	12	0	0	0	28
Ifi209	38	60	32	20	35	18	56	64	66	44	20	88
Ifi208	36	16	12	12	20	16	56	8	18	54	0	28
Ifi207	509	338	228	199	347	267	916	744	729	613	106	344
Ifi204	431	279	254	118	308	327	832	852	928	756	229	656
Mndal	262	43	44	97	114	166	540	451	345	263	73	332
Ifi211	160	113	112	30	134	94	337	297	329	133	153	74
Ifi203	699	210	131	274	499	452	858	749	905	536	399	996
Ifi202b	1395	1180	1215	469	805	880	1360	1934	1715	1198	726	672
Ifi205	341	144	166	138	324	331	671	569	744	262	142	376
Olfr433	0	2	10	0	0	0	6	10	6	2	0	0
Olfr432	2	0	0	2	0	0	0	0	6	0	0	0
Olfr430	0	0	0	0	0	0	0	0	0	0	0	0
Olfr429	0	0	0	0	0	0	0	0	0	0	0	0
Olfr427	0	0	0	0	0	0	0	0	0	0	0	0
Olfr231	0	0	0	0	0	0	0	0	0	0	0	0
Olfr424	0	0	0	0	0	0	0	0	0	0	0	0
Olfr420	0	0	0	0	0	0	0	0	0	0	0	0
Spta1	4	2	0	2	6	4	4	28	4	0	0	26
Olfr419	0	0	0	0	0	0	0	0	0	0	0	0
Mptx1	0	0	0	0	0	0	0	0	0	0	0	0
Olfr417	0	0	0	0	0	0	0	0	0	0	0	0
Olfr248	0	0	0	0	0	0	0	0	0	0	0	0
Olfr414	0	0	0	0	0	0	0	0	0	0	0	0
Olfr220	0	0	0	0	0	0	0	0	0	0	0	0
Fmn2	26	36	18	26	18	28	26	36	64	32	48	0
Grem2	152	165	130	94	116	160	258	154	238	200	104	178
Rgs7	12	60	14	12	17	15	40	46	44	94	2	50
Gm36307	0	0	0	0	0	0	0	0	0	0	0	0
Fh1	4071	3972	5371	3622	4172	5215	5168	8114	4854	5824	5854	6000
Kmo	76	53	53	24	48	46	125	76	116	120	38	58
Opn3	67	50	33	23	80	76	70	128	129	166	140	114
Chml	945	720	671	786	824	925	567	472	611	960	554	618
Wdr64	0	0	0	0	0	0	0	0	0	0	0	0
Exo1	439	446	448	468	397	434	214	111	449	364	581	152
Gm38100	0	2	0	0	0	0	0	0	0	0	0	0
Pld5	4	4	0	10	2	18	46	52	28	18	0	26
Rbm8a2	2	2	0	0	6	6	2	2	0	18	2	0
Gm38101	0	0	0	0	0	0	0	0	0	0	0	0
Gm36536	0	0	0	0	0	0	0	0	0	0	0	0
Cep170	971	948	753	671	988	835	809	592	1066	1118	491	801
Gm36992	0	0	12	1	4	0	3	0	0	0	0	0
Sdccag8	236	290	339	265	356	420	266	193	328	388	296	312
Gm15423	0	0	0	2	0	0	0	0	0	0	0	0
Akt3	489	514	416	326	444	489	834	474	671	698	318	979
Gm26801	2	0	0	0	2	3	0	2	0	0	6	18
Zbtb18	1436	1554	1485	1434	1417	1679	2465	2874	1990	1892	1379	2928
Gm37306	0	0	0	0	0	0	0	0	0	0	0	0
Gm37280	0	0	0	0	0	0	0	0	0	0	0	0
2310043L19Rik	0	0	0	0	2	4	10	10	6	12	0	0
1700016C15Rik	2	0	2	4	6	0	16	22	0	0	0	0
Adss	1921	1656	1903	1711	1913	2113	2061	1875	2325	2501	2260	1936
Catspere2	35	13	33	10	18	2	23	0	56	4	64	45
Desi2	1780	2165	1838	2105	2237	2206	1690	1530	1473	2072	1988	1872
B230369F24Rik	16	21	13	20	22	6	28	36	30	34	32	170
Cox20	1	16	10	3	11	9	15	29	11	0	22	0
Hnrnpu	21286	19707	22834	19109	21022	22835	14259	10256	20228	17836	21376	10157
Efcab2	63	54	89	38	64	80	186	254	131	110	44	224
Kif26b	1059	1177	697	867	979	945	344	62	777	629	1122	150
Gm16564	0	2	0	0	0	0	0	0	0	0	0	0
Smyd3	367	380	466	376	449	430	321	364	439	372	470	285
Tfb2m	901	931	879	960	1039	1102	895	1172	988	1535	1181	1298
Cnst	2058	2007	1996	2123	2224	2039	2483	1918	1900	1727	1374	2128
Sccpdh	1159	1033	1730	1450	1678	1795	971	1374	924	760	1032	886
Kif28	0	0	0	0	4	0	18	12	2	0	0	24
Ahctf1	3962	3523	3726	4056	4134	4010	2601	1768	2866	3353	2945	2014
Gm10518	0	0	0	0	1	0	0	0	0	0	0	0
Cdc42bpa	2682	2597	2305	2552	2960	2407	2067	776	2253	1971	1619	2125
Coq8a	2285	1454	1915	1753	1620	2292	10890	17950	6215	3308	1801	8049
Gm37336	0	6	0	2	0	0	13	0	0	2	0	0
Psen2	540	621	725	447	537	665	469	670	636	566	794	694
Gm31728	0	0	2	1	0	0	0	0	3	0	0	3
Itpkb	4461	4936	5051	4749	5031	4646	3188	1518	4054	2129	2636	1787
Stum	116	262	91	90	105	140	218	48	303	274	114	356
Gm37267	0	0	1	0	0	1	0	0	0	0	0	0
Parp1	2277	2486	2180	1882	1948	1930	2197	1500	3491	2482	3234	1195
Lin9	532	488	588	578	619	611	428	326	444	600	608	292
Mixl1	0	2	0	0	0	2	0	0	6	12	0	0
Acbd3	2444	2386	2458	2326	2333	2524	1823	1176	1916	1933	1688	1594
Gm37768	35	47	62	55	69	58	103	56	86	101	90	24
Gm38293	0	0	0	0	0	4	4	0	2	0	0	0
H3f3a	8741	10141	10375	8830	8430	10343	7077	4888	9272	6851	9824	3259
Gm17275	272	136	193	218	231	111	221	119	199	190	96	118
H3f3aos	10	14	2	18	16	17	39	38	6	0	8	118
Sde2	1723	1668	1614	1484	1677	1609	1036	808	1565	1567	1732	1172
Lefty2	0	0	2	0	0	0	0	0	0	0	0	66
Pycr2	1110	1457	1805	1217	1406	1553	991	836	1150	780	1550	564
Lefty1	2	65	60	63	73	66	130	194	2	0	2	44
Tmem63a	2443	2286	2519	2032	2493	2252	2582	1971	3251	2749	2390	2497
2210411M09Rik	3	6	5	6	6	3	22	0	11	7	0	0
Ephx1	968	909	996	863	901	1069	2622	1752	2361	1451	1438	2355
9130409I23Rik	62	8	16	30	96	18	0	0	6	18	14	0
Gm37406	0	0	0	0	0	0	0	0	0	0	0	0
Nvl	2083	2041	2140	2184	2280	2120	1454	925	1562	1755	1842	1184
Cnih4	1475	1308	1643	1374	1559	1554	1194	1206	1388	1491	1839	1538
Wdr26	19572	17904	21299	20313	22507	19999	7631	5718	8134	8652	9499	7326
A430110L20Rik	40	26	21	36	8	4	34	43	40	28	10	46
Cnih3	0	0	0	2	0	2	12	0	2	0	0	0
Ccdc121	0	0	0	0	0	0	0	0	0	0	0	0
Dnah14	16	17	22	36	21	38	26	12	34	29	15	8
Lbr	4850	4738	4725	4345	4577	4839	2257	1048	3748	4308	4532	1382
Gm5533	0	0	0	0	0	0	0	0	0	0	0	0
Enah	2774	3125	3143	2237	3100	3197	2447	2630	2406	2480	2037	3560
Srp9	956	937	1189	908	971	1308	1217	1936	1060	984	994	1212
Vmn1r1	0	0	0	0	4	0	0	0	0	0	0	0
Degs1	2869	2364	2474	2250	2633	2937	4395	4376	3971	5893	3381	5248
1700047M11Rik	12	8	16	8	18	38	34	52	26	12	24	10
Fbxo28	3384	3495	3937	3379	3633	3469	1874	1534	2588	2624	3600	1744
Trp53bp2	2475	2492	2748	2269	2589	2257	1491	1004	1886	1932	1670	1229
Capn2	2818	2897	2688	2060	2450	2982	3374	3291	3353	3461	2290	3463
Gm37885	2	0	0	0	2	0	0	0	0	0	0	0
Capn8	1836	1620	2734	2532	2481	2154	1	0	200	134	524	0
Gm37218	0	0	0	0	0	0	0	0	0	0	0	0
Ccdc185	0	0	0	0	0	0	0	0	0	0	0	0
Susd4	210	182	233	198	215	247	92	42	242	240	278	132
Tlr5	225	164	120	116	170	102	296	112	274	232	58	198
Gm38079	13	16	16	5	9	10	13	14	12	14	1	0
Disp1	424	370	308	330	411	225	538	188	700	536	214	212
Brox	2361	2148	2171	2066	2300	2309	1961	1492	1981	2313	1986	1769
Aida	1433	1295	1401	880	1253	1465	1951	2470	1957	2594	1394	2310
Mia3	3027	2825	2974	2592	2682	2816	2714	2432	2772	2648	2280	3300
Taf1a	560	623	782	519	606	757	366	377	525	664	735	374
Gm37986	3	6	6	14	2	2	11	10	15	12	21	0
Hhipl2	14	20	4	5	9	4	14	6	10	4	0	36
Gm33973	2	0	10	4	4	1	0	10	1	0	0	0
Gm34068	0	1	0	0	0	0	0	0	0	0	0	0
Gm38108	0	0	0	0	0	0	0	0	0	0	0	0
Dusp10	871	720	807	605	682	876	667	1280	878	726	848	936
1700056E22Rik	6	40	27	42	14	34	54	112	12	36	36	0
Gm37223	0	0	0	0	0	0	0	0	0	0	0	0
Gm37712	6	0	0	0	0	0	0	0	0	0	0	0
1700112H15Rik	0	0	0	0	0	0	0	0	1	0	0	0
Gm37800	50	0	2	0	0	0	12	0	0	4	0	0
4930488B22Rik	0	0	0	0	0	0	0	0	0	0	0	0
Hlx	224	154	194	120	126	140	298	320	299	232	64	142
Gm34342	0	1	0	0	0	0	1	0	8	0	8	0
C130074G19Rik	862	1038	994	500	570	694	1516	1384	1188	940	592	866
Mark1	2433	1922	2675	2609	2695	2343	662	282	844	905	1254	718
Gm38251	26	0	0	4	2	0	0	0	2	6	0	0
Gm34732	0	0	0	0	0	0	0	0	0	0	0	0
4930433J02Rik	2	0	0	0	0	0	0	0	0	0	0	0
Gm37662	0	0	0	0	0	0	0	0	0	0	0	0
Rab3gap2	2644	2752	2580	2813	2903	2467	1341	926	1529	1682	1882	907
Gm34882	0	0	5	9	9	4	4	4	4	0	0	0
Iars2	2369	2454	2561	2310	2546	2662	2929	2074	2861	2775	2502	2900
2010103J01Rik	0	5	0	6	3	6	2	0	10	0	0	0
Bpnt1	928	1063	1046	816	982	1064	624	502	911	786	946	642
4930532G15Rik	2	0	4	5	0	2	10	0	4	14	8	0
Eprs	11200	10922	11541	11026	11627	11174	5102	3931	6654	6186	8543	4182
9630028B13Rik	4	4	0	6	2	0	0	0	2	0	0	5
Gm2061	0	0	0	0	0	0	0	0	0	0	0	0
Slc30a10	0	0	0	0	0	0	0	0	0	0	0	0
Gm38093	0	0	0	0	0	0	0	0	0	0	0	0
Lyplal1	328	369	390	259	306	379	400	312	387	465	465	374
Gm37134	0	0	0	0	0	0	0	0	0	0	0	0
A730004F24Rik	0	0	0	0	0	0	0	0	0	0	0	0
Tgfb2	643	584	472	365	670	690	1153	938	827	617	248	1285
Gm29491	0	0	0	0	0	0	1	6	0	0	0	0
Rrp15	783	826	1081	770	898	1138	551	711	652	676	1374	266
A430105J06Rik	2	7	18	2	8	2	4	12	12	6	16	10
1700023G09Rik	0	0	0	0	0	0	0	0	0	0	0	0
Gm37912	0	0	0	0	0	0	0	0	0	0	0	0
D1Pas1	0	0	0	0	0	0	0	0	0	0	0	0
Spata17	2	0	2	6	0	8	0	0	6	8	0	0
1700007P06Rik	0	0	0	0	0	0	0	0	0	0	0	0
Gpatch2	883	1014	889	968	948	817	900	326	859	578	717	618
Gm38155	67	38	45	59	48	39	86	8	51	22	12	0
Gm37896	0	0	0	0	0	4	0	0	0	0	0	0
Esrrg	14	10	20	28	48	18	117	162	42	64	10	102
Gm36388	0	0	0	0	0	0	3	0	0	0	0	0
9330162B11Rik	0	0	0	0	0	0	0	0	0	0	0	0
Gm38064	0	0	0	0	0	0	0	0	0	0	0	0
Ush2a	10	8	4	24	15	9	0	0	0	0	4	0
Kctd3	1915	2065	2239	1789	1905	1954	1304	942	1789	1261	1441	1234
Kcnk2	741	718	773	590	864	788	207	202	325	336	595	238
A430027H14Rik	12	19	10	14	10	16	10	20	6	8	5	0
Cenpf	2329	2233	2192	2259	2518	2363	1143	478	2301	2958	2062	346
Ptpn14	4399	5342	3793	4771	4973	3930	5163	2350	5198	4030	2836	5498
Gm26574	5	7	5	20	6	5	24	0	15	0	0	0
Gm37422	76	74	113	68	108	55	132	60	118	62	100	50
Smyd2	1539	1541	2021	1457	1541	1791	1178	1458	1266	1134	1705	2162
Prox1	82	44	48	65	53	130	141	58	115	144	92	196
Gm28172	0	0	0	0	2	0	0	0	0	0	0	0
Prox1os	0	0	0	0	0	0	0	0	0	0	0	0
Gm29678	0	0	0	0	0	0	1	0	0	0	0	0
Gm30725	6	3	0	1	3	9	9	0	0	0	25	0
Gm30932	0	0	0	0	0	0	0	0	0	0	0	0
Rps6kc1	1103	1255	1221	877	913	990	663	582	753	716	948	549
Angel2	1948	1837	2010	1878	1785	2037	1993	2090	2268	1939	2127	1350
Vash2	103	98	90	80	118	54	258	312	116	186	144	148
Gm31373	0	0	0	0	0	0	0	0	0	0	0	0
Flvcr1	504	417	363	431	407	504	799	660	620	659	594	1286
A230020J21Rik	0	0	0	0	1	0	0	0	0	1	0	0
Spata45	2	0	0	6	0	8	0	0	0	0	0	0
Tatdn3	184	196	234	202	166	256	308	429	281	324	262	314
Nsl1	401	398	442	296	284	369	162	106	527	663	527	104
Gm38188	3	6	3	4	2	0	6	6	0	6	0	0
Batf3	40	30	67	42	29	38	50	76	110	56	0	58
Gm38161	0	0	0	0	0	0	0	0	0	0	0	0
Fam71a	0	0	0	0	0	0	2	2	0	16	0	0
Atf3	269	257	164	172	159	124	732	1118	402	761	437	1252
D730003I15Rik	36	40	64	48	54	54	61	30	42	50	60	60
Gm37168	0	0	0	0	0	0	2	0	0	0	0	0
Nenf	1071	1090	1478	980	988	1518	1982	3420	1846	978	1276	1662
Tmem206	338	292	373	262	349	382	225	115	299	281	484	136
Ppp2r5a	5498	6076	6131	5164	6309	6193	6265	6279	5952	5824	5900	5683
Gm32200	5	4	12	2	2	0	10	0	10	16	0	0
Gm37432	0	5	6	18	13	15	0	0	0	2	0	0
Dtl	986	825	1006	767	978	1141	754	427	1224	1360	1291	392
Ints7	2517	2688	2814	2289	2577	2673	1085	770	2089	2391	3200	824
Lpgat1	4453	5007	4354	2852	4785	3744	2637	1696	2874	3126	2288	1810
Gm38037	24	17	26	10	14	14	2	0	13	36	16	0
Nek2	951	1101	1208	881	971	1094	445	220	1025	909	1473	82
1700034H15Rik	245	190	263	299	223	221	37	26	195	185	145	149
Slc30a1	23739	23162	24977	22286	23151	25134	2377	1510	8712	9282	19503	1688
Rd3	5	10	8	10	8	6	10	8	26	8	12	0
Gm26670	12	10	12	0	6	2	8	0	6	0	0	22
Traf5	276	376	444	308	358	384	417	426	500	368	275	473
Gm26879	0	0	0	0	0	0	0	0	0	0	0	0
Rcor3	794	789	670	754	767	744	1061	667	932	831	668	680
Gm10516	74	44	42	34	49	26	120	90	111	56	23	20
Kcnh1	2164	2204	1656	2394	2446	1698	66	10	645	528	1548	117
Hhat	146	198	160	112	170	146	102	72	170	171	186	110
1700065J18Rik	0	3	2	0	0	2	0	0	0	2	0	0
Sertad4	1461	1387	1446	1132	1168	1446	843	670	1341	1735	1446	876
Gm15867	15	16	29	30	35	25	8	9	28	22	26	0
Syt14	6	4	20	10	7	8	34	8	28	28	66	40
Gm31406	0	0	0	0	0	0	0	8	0	0	0	0
Diexf	1053	1013	1144	951	984	976	568	465	799	1003	1098	512
Irf6	9570	9733	11478	9651	10519	11368	4049	2741	6587	8804	10466	4625
A130010J15Rik	392	439	449	281	390	409	213	266	363	479	436	478
Traf3ip3	30	34	24	6	22	16	50	16	17	2	0	0
Gm15872	0	0	0	0	0	0	0	0	0	0	0	0
4930570N18Rik	0	0	0	0	0	0	1	0	0	0	0	0
Lamb3	509	567	671	678	585	630	3285	2373	2141	1168	774	2188
Hsd11b1	586	726	752	216	584	578	694	443	597	1088	480	864
G0s2	272	520	442	93	376	338	984	1325	862	746	452	648
Gm37650	0	0	0	0	0	0	0	0	0	0	0	0
Camk1g	8	2	6	4	13	0	15	12	11	25	0	0
4631405K08Rik	50	49	118	88	80	104	69	89	79	112	153	291
4930503O07Rik	0	0	0	0	0	0	0	0	0	0	0	0
Plxna2	7105	7935	5898	8199	8236	6269	1232	421	2729	2402	3765	1118
Cd34	4315	4120	3782	2129	3655	4133	7784	6767	8233	4765	2991	6493
Gm16897	18	8	8	10	10	12	49	24	49	44	29	45
Gm32250	0	0	0	2	0	0	1	0	0	0	0	0
Gm37027	2	0	0	0	0	0	0	0	0	0	0	0
Cd46	68	48	66	94	66	96	240	144	135	160	66	237
Cr1l	1569	1611	1580	1244	1533	1704	1695	1953	2057	2111	1595	1898
Cr2	0	1	0	4	0	0	8	0	2	0	0	0
Fam171a1	624	504	458	355	430	594	866	590	945	728	594	432
Nmt2	1404	1215	1298	1157	1388	1431	1485	948	1441	1538	1216	1356
Rpp38	278	220	293	233	246	344	182	232	271	274	350	288
Acbd7	2	0	2	0	0	0	0	0	5	4	12	0
Olah	4	0	0	10	0	0	10	0	14	8	0	0
Meig1	2	4	0	0	0	0	4	0	0	0	0	0
Dclre1c	551	405	331	456	372	331	505	207	533	486	202	444
Suv39h2	330	410	408	374	364	470	193	191	380	437	505	248
Gm13184	3	1	0	7	14	2	2	0	0	0	12	0
Hspa14	3250	3205	3947	3078	3382	3860	1150	1146	2002	2171	2729	972
Gm45902	1809	1368	1892	1978	1777	1519	158	90	544	470	1031	78
Cdnf	181	158	206	187	184	196	507	544	347	246	75	990
Fam107b	5418	5871	5989	5221	6047	6127	1495	932	2198	2158	3516	1568
Gm13185	4	0	0	12	2	0	0	0	0	0	6	0
Gm13180	9	7	3	8	2	2	0	0	2	0	15	0
Gm13191	0	0	0	0	0	0	0	0	0	0	0	0
Frmd4a	3519	3928	3365	3331	3580	3520	1661	920	2614	2359	2758	968
1700080N15Rik	0	0	0	0	0	0	0	0	0	0	0	0
Gm13189	0	0	0	0	0	0	0	0	0	0	0	0
Gm13175	0	0	0	0	2	0	0	0	0	0	0	0
Gm13179	0	0	4	0	0	0	0	0	0	0	0	0
Prpf18	2267	1930	2381	2030	2293	2606	1788	1640	2041	1897	1718	1602
Bend7	74	58	52	65	76	74	142	105	64	142	110	88
Sephs1	2246	2131	2072	1891	2034	2420	1551	1142	2139	2691	2574	1536
Phyh	1572	1279	1859	1442	1632	1865	2672	3866	2373	2487	1801	4211
Ucma	0	0	0	0	0	0	12	0	0	0	0	0
Mcm10	562	578	570	501	609	712	297	76	675	788	950	58
Optn	869	1000	1113	811	954	1083	1036	1383	695	740	729	1633
4930551O13Rik	1	0	10	0	9	0	7	7	0	0	0	0
Gm26776	0	0	0	0	0	0	0	0	0	0	0	0
Ccdc3	124	70	66	62	60	71	485	99	326	89	31	478
Camk1d	1306	1444	1199	1627	1612	1339	908	334	857	498	600	324
Cdc123	2088	1992	2435	2028	1886	2446	1968	1777	2317	2772	2842	1662
Nudt5	1582	1562	1696	1563	1445	1811	1008	854	1255	1800	1672	942
Gm13199	11	12	14	23	38	37	26	36	53	23	0	20
Sec61a2	542	559	444	527	534	443	564	363	523	598	260	406
Gm13267	1	1	0	0	2	0	0	0	0	0	0	0
Dhtkd1	204	256	209	185	177	175	121	116	224	264	228	246
Upf2	2679	2494	2827	2836	2945	3013	1637	1212	2062	1936	1746	1892
Proser2	2699	3020	3964	2929	2919	3101	372	250	790	705	2078	138
Gm10857	0	0	0	0	0	0	0	0	0	0	10	0
Echdc3	103	167	182	68	112	146	208	250	124	224	204	366
A230108P19Rik	3	11	2	7	3	7	2	0	4	0	0	0
Gm13383	6	2	0	2	4	4	8	0	6	0	8	0
Usp6nl	4330	4608	4443	4830	4925	4262	1297	696	2511	2509	2694	982
Gm13388	2	0	8	16	10	0	1	0	4	18	0	0
Gm13391	6	1	1	0	0	0	2	0	4	3	8	0
Celf2	2059	1812	1542	1352	1687	1719	2652	3208	2845	2078	1276	2392
Gm13389	0	0	0	0	0	0	0	4	0	0	0	0
Gm26565	0	0	0	0	0	0	0	0	0	0	0	0
Gm28641	0	0	0	0	0	0	0	5	0	0	0	0
Gm13211	0	0	0	0	0	0	0	0	0	0	0	0
1700061F12Rik	0	0	0	0	0	0	0	0	0	0	0	0
Gm13219	87	118	82	88	55	64	327	234	222	265	154	328
Gm13218	0	0	0	0	0	0	0	0	0	0	0	0
Gata3	5286	5908	7229	6118	6111	6709	3701	3467	5014	4750	6409	3726
Gm13256	3	5	6	9	7	0	1	0	6	3	0	0
4930412O13Rik	33	25	35	12	38	11	20	0	35	19	4	0
9230102O04Rik	2	3	7	6	2	3	2	0	8	5	15	30
Gm13262	0	0	0	0	0	1	0	0	1	0	0	0
Taf3	740	846	733	716	780	723	556	502	700	605	533	629
Atp5c1	7369	7185	7812	6548	6672	9087	12488	19330	9538	10684	9694	15581
Kin	351	324	479	398	293	359	397	515	440	383	378	317
Itih2	15	4	10	12	2	8	12	44	4	8	4	0
Itih5	2580	2596	1525	1359	2184	1749	3189	1750	3914	3270	1182	2186
Sfmbt2	14	6	8	12	14	8	18	34	6	26	38	0
Gm13264	0	0	0	0	0	0	0	0	0	0	0	0
Prkcq	1308	964	1510	1423	1373	1460	1002	1397	782	642	444	1602
Gm38171	0	0	0	0	0	0	0	0	0	0	0	0
8030442B05Rik	0	0	0	0	0	0	0	0	0	0	0	0
Gm13293	2	0	0	0	0	2	0	0	0	4	0	0
Gm13291	0	0	0	0	0	0	0	0	0	0	0	0
Pfkfb3	1626	2242	1634	640	1352	1024	1969	1214	2011	1326	944	1606
Gm10851	11	13	36	6	28	14	26	26	7	68	2	0
Rbm17	2283	2220	2636	2122	2260	2600	1757	2003	2140	1897	2403	1364
Gm17490	0	0	0	0	0	0	0	0	0	0	0	0
Il2ra	61	38	30	28	52	48	71	64	68	61	20	168
Il15ra	202	250	182	196	199	185	1092	987	574	579	248	1058
Fbxo18	1736	1723	1690	1448	1709	1659	1583	1228	1944	1380	1450	1661
Ankrd16	975	720	1005	865	939	828	1189	1064	1122	937	692	1319
Itga8	278	324	238	177	306	295	561	232	452	432	132	1368
E030013I19Rik	12	7	0	0	2	0	11	4	19	24	12	32
Mindy3	2128	2004	2343	2103	2355	2344	1449	1177	1720	2021	1784	1426
Gm37565	0	0	0	0	0	0	0	0	0	0	0	0
Pter	348	332	282	287	324	313	507	625	548	540	496	606
C1ql3	20	8	6	8	12	4	40	36	96	20	18	128
Rsu1	1173	1250	1085	837	1117	1194	1472	967	1546	1580	1152	1350
Cubn	41	67	17	60	100	72	94	24	81	72	81	68
Trdmt1	420	313	293	326	345	372	245	188	392	554	380	285
Vim	19174	17314	17141	8237	12479	16389	29362	32889	26137	30822	14147	23913
St8sia6	2533	2378	2308	3065	3482	2809	147	78	547	642	1193	148
Gm37126	0	0	0	2	0	0	0	0	0	0	0	0
Hacd1	422	302	394	302	326	385	952	1612	638	704	646	1709
Stam	1497	1341	1626	1551	1664	1578	1250	1110	1346	1923	1686	1694
Tmem236	0	4	8	0	2	0	2	56	0	0	0	0
Mrc1	5128	3849	2883	1500	3347	2666	5904	6549	6794	5116	918	2100
Slc39a12	6	8	0	2	0	2	8	0	2	8	0	28
Cacnb2	18	22	31	32	39	12	58	48	50	70	30	20
Gm10848	0	0	0	0	0	0	0	0	0	0	0	0
Gm13269	0	0	0	0	0	0	0	0	0	0	0	0
Nsun6	212	199	135	169	204	154	242	174	198	265	198	398
Arl5b	3431	3155	3104	3510	3771	3248	1986	1158	2623	2788	2290	1766
Malrd1	0	0	0	2	0	0	11	0	8	4	0	14
Plxdc2	3128	3163	2908	2937	3618	3378	2603	1602	2932	2306	1836	2232
Gm13322	0	0	0	0	0	0	0	0	0	0	0	0
Nebl	2236	2179	2236	2679	2663	2526	968	442	1300	1569	1136	1641
Gm13324	0	0	0	0	0	0	0	0	0	0	0	0
H2al2a	0	0	0	0	0	0	0	0	0	0	0	0
A930004D18Rik	198	156	217	128	138	116	135	154	195	140	124	92
Gm13330	0	0	4	0	0	2	0	0	0	0	0	0
Skida1	182	196	194	229	203	216	186	92	252	218	156	134
Mllt10	1856	1888	1639	1782	1939	1937	1333	832	1429	1634	1629	1500
Dnajc1	1255	1293	1296	1046	1331	1326	1270	986	1450	1373	1009	1006
Commd3	1727	1337	1937	1370	1516	2077	1787	2780	1852	2178	2404	2323
Bmi1	1634	1522	1671	1375	1662	1920	1584	1826	1770	2105	1661	2370
Spag6	0	4	0	0	0	0	0	18	14	0	0	0
Carlr	0	0	0	0	0	0	0	0	0	0	0	0
Pip4k2a	761	582	634	346	637	687	1252	954	1163	875	368	884
4930426L09Rik	16	0	4	8	8	14	4	4	8	0	0	0
Armc3	0	2	2	0	4	2	2	12	0	0	0	0
4930447M23Rik	0	2	0	0	0	0	0	0	0	0	0	0
Msrb2	80	86	42	28	46	62	218	486	248	164	62	150
Gm33940	0	0	0	0	0	0	0	2	0	0	0	0
Gm13344	0	0	0	0	0	0	0	0	0	0	0	0
Ptf1aos	0	0	0	0	0	0	0	0	0	0	0	0
Ptf1a	0	0	0	0	0	0	0	0	0	0	0	0
4921504E06Rik	0	0	1	0	0	0	0	0	0	0	0	0
Gm13348	0	0	0	0	0	0	0	0	0	0	0	0
Otud1	758	778	1024	699	732	816	1809	1459	1989	1098	838	1639
Gm13346	6	8	10	8	14	8	8	0	25	26	0	0
Etl4	3252	2886	2670	2703	3071	2729	2520	1582	2351	2326	1882	2306
Gm17171	0	2	0	0	1	6	3	0	0	0	0	0
Gm13335	0	0	0	0	0	0	0	0	0	0	0	0
Gm13362	0	0	0	0	0	0	0	0	4	0	0	0
Arhgap21	2616	2950	1816	2128	2802	2002	2476	968	2670	2240	1789	1952
Gm13375	167	94	117	34	59	90	188	107	206	212	134	175
Gm13376	0	0	2	0	0	0	0	0	0	0	0	0
Enkur	0	2	10	4	17	4	14	10	10	0	10	8
Thnsl1	134	224	282	291	351	276	172	282	302	198	212	236
Gm13327	0	0	0	0	0	0	0	0	0	0	0	0
Gpr158	14	54	56	56	28	46	4	0	4	4	32	0
Myo3a	18	17	36	29	26	22	0	0	0	0	0	0
Gad2	0	0	0	0	4	0	0	0	0	0	0	0
1700092C17Rik	0	0	0	0	0	1	0	0	0	0	0	0
Apbb1ip	335	349	228	124	249	309	508	618	556	384	212	205
Pdss1	304	274	331	296	287	359	1312	1155	666	2447	803	1742
Abi1	4566	4094	4540	4075	4348	4778	3453	2595	3673	4374	3219	2953
Acbd5	2176	2012	2289	2167	2324	2360	1989	2373	2080	2410	1745	1530
Mastl	487	388	295	316	459	408	288	145	462	652	432	256
Yme1l1	6403	5487	6700	5778	6424	6828	3532	3111	4661	5818	5137	4127
4931423N10Rik	0	0	0	0	0	0	0	0	0	0	0	0
Nxph2	0	0	0	0	0	0	0	0	0	0	0	0
Spopl	1157	927	976	867	1087	994	913	928	1069	1130	712	1314
Hnmt	77	102	94	44	88	94	358	400	230	334	54	278
Tbpl2	0	0	0	0	0	0	0	0	0	0	0	0
Il1f8	72	34	28	52	42	60	475	122	448	298	90	140
Il1f9	149	30	54	160	189	131	1196	682	459	594	188	550
Il1f6	30	14	4	18	22	8	304	128	144	82	20	6
Il1f5	1009	858	1286	1224	977	1196	2305	780	2351	1100	917	696
Il1f10	602	617	1112	762	794	1009	189	137	159	187	340	88
Gm13411	0	0	0	0	0	0	4	0	0	0	0	0
Il1rn	2080	1583	2157	2264	2391	2487	1374	1082	1154	1340	1236	1160
Psd4	1292	1454	1513	1420	1493	1308	1062	436	1285	814	1156	820
Pax8	2	2	4	3	9	4	8	22	5	6	0	0
Gm13417	0	0	0	0	0	0	0	0	0	0	0	0
Cacna1b	14	18	8	12	16	18	0	0	20	12	18	0
Ehmt1	2392	2511	2756	2555	2818	2518	1837	1260	2583	1972	2327	1800
Arrdc1	501	538	608	434	430	560	1024	776	842	652	538	672
Zmynd19	1054	1344	1391	1231	1114	1487	1076	822	1284	1196	1710	780
Dph7	351	339	357	298	304	382	307	308	328	285	510	304
Mrpl41	754	832	1003	770	654	863	1146	1658	1076	882	1142	716
Pnpla7	604	630	510	490	551	491	1112	1114	1131	858	497	831
Nsmf	1234	1351	1195	1017	1253	1281	1211	704	1297	772	968	628
Entpd8	18	9	22	30	6	15	0	2	2	18	16	40
Noxa1	4	4	4	2	0	3	0	0	2	10	0	0
Gm13387	16	10	11	14	18	16	32	52	20	34	20	62
Nrarp	1355	1573	1719	1313	1364	1378	824	364	1026	808	1536	498
Gm38287	0	0	0	0	0	0	0	0	0	0	0	0
Tor4a	640	681	860	642	679	778	863	588	882	700	771	576
Nelfb	2234	2327	2621	2025	2155	2277	2185	1566	2667	1941	2397	1982
Stpg3	0	0	0	0	4	0	8	0	0	0	0	0
Fam166a	0	3	8	3	0	0	0	0	0	3	0	0
Tubb4b	12858	12020	14558	11889	12635	14738	11094	11524	11419	11310	16333	11772
Slc34a3	0	0	0	2	0	0	0	0	14	14	0	0
Rnf224	16	9	22	38	14	38	97	150	28	30	2	18
Cysrt1	679	686	903	938	956	1005	1446	962	1231	849	872	954
Rnf208	829	738	1116	783	816	926	526	330	626	450	653	414
AL732309.1	0	0	0	0	0	0	0	0	0	0	0	0
Ndor1	270	395	376	335	421	350	311	143	354	198	323	281
AL732309.2	0	0	0	0	0	0	0	0	0	0	0	0
Tmem203	91	138	177	103	123	133	134	179	191	158	178	170
Tprn	291	358	384	334	318	364	536	378	490	502	552	392
Ssna1	1938	2050	2600	1520	1884	2611	1776	1820	2053	2558	3570	1858
Anapc2	3149	3261	3835	2694	3124	3403	2550	2539	3284	2496	2967	2480
Tmem210	0	0	0	0	0	0	0	0	0	0	2	0
Lrrc26	0	0	0	0	0	2	0	10	0	28	0	0
Grin1	4	4	0	4	3	2	7	0	14	2	0	0
Grin1os	2	0	0	2	0	0	5	0	2	0	11	0
AA543186	18	23	19	20	20	55	26	36	20	21	4	0
Man1b1	2148	2280	2381	1841	2056	2069	2205	1106	2499	1694	1796	2044
Dpp7	659	635	709	565	581	666	596	572	795	479	904	416
Uap1l1	767	744	926	486	685	737	1137	1432	1278	475	844	686
Sapcd2	410	428	568	411	301	428	252	74	593	543	553	0
Entpd2	305	362	305	164	233	324	694	481	736	290	233	342
Npdc1	883	899	995	568	882	1010	1769	1854	1909	1444	1138	1450
Fut7	8	6	2	8	4	0	18	12	34	0	0	0
Abca2	1715	1871	1391	1730	1799	1383	2319	842	2381	1582	1494	1754
Paxx	349	385	496	332	360	415	543	460	502	351	335	244
Clic3	1357	1404	1739	1753	1620	1822	1145	880	1484	1196	1536	639
Ptgds	3580	5350	4997	3109	2658	3758	292	146	1077	1078	7309	154
Lcn12	0	6	4	6	8	12	0	0	4	0	0	0
C8g	17	44	39	27	48	45	90	34	71	66	46	12
Fbxw5	1390	1576	1363	1266	1437	1427	2027	2114	2038	1662	1600	1772
Traf2	740	794	851	676	706	810	1076	833	1207	750	906	1091
Edf1	2841	3486	3833	2747	2678	3332	3163	3570	3427	1192	2904	1004
Mamdc4	73	66	71	92	67	49	87	64	90	36	47	4
Phpt1	12	14	8	9	20	11	13	7	25	16	4	68
Gm996	0	0	0	4	0	0	0	0	0	0	0	0
Gm26702	0	0	0	0	0	0	0	0	0	0	0	0
Rabl6	2896	3029	3122	2935	3074	3172	3456	2820	3142	2774	3476	3030
Fcnaos	3	17	10	3	5	2	17	0	25	0	0	0
Ccdc183	29	20	11	30	16	15	26	22	25	44	0	12
Tmem141	220	220	222	179	184	288	384	340	379	272	324	268
Fcna	229	242	149	49	204	224	998	1518	1604	236	203	266
Lcn8	0	2	0	0	0	2	0	2	0	0	4	0
Lcn5	0	0	0	0	0	0	0	0	0	0	0	0
Lcn6	0	0	0	0	0	0	0	0	0	0	0	0
Lcn10	0	0	0	0	0	0	0	0	0	0	0	0
Obp2a	0	0	0	0	0	0	0	0	0	0	0	0
A230005M16Rik	2	4	6	6	4	0	6	0	2	0	0	0
Bmyc	50	54	50	30	30	42	59	34	61	18	72	43
Obp2b	0	0	0	0	0	2	0	0	0	0	14	0
Lcn3	0	0	0	2	0	0	0	0	0	0	0	0
Lcn11	0	0	0	0	0	0	0	0	0	0	0	0
Gm13539	0	0	0	0	0	0	0	0	0	0	12	0
Glt6d1	0	0	0	0	0	0	0	0	0	0	0	0
Lcn9	0	0	0	0	0	0	0	0	0	0	0	0
Sohlh1	0	0	0	0	0	0	0	0	0	0	0	0
Kcnt1	0	2	6	6	12	8	30	30	26	14	8	0
Camsap1	2230	2781	2417	2489	2600	2267	1602	1030	1767	1504	1850	1220
Ubac1	1951	1888	2390	1761	1874	2191	3615	5356	2861	2682	2608	4196
Nacc2	751	727	617	403	630	586	1476	815	1230	973	454	1140
Gm13554	0	0	0	0	0	0	0	0	0	0	0	0
Tmem250-ps	1332	1608	1718	1328	1415	1654	1581	1376	1913	1606	2039	1351
1810012K08Rik	8	15	25	19	15	16	13	31	27	11	21	12
Gm13553	0	0	0	0	0	0	0	0	0	0	0	0
Lhx3	0	0	0	0	4	0	0	0	0	0	0	0
Gm27196	0	0	0	0	0	0	0	0	0	0	0	0
Qsox2	940	1019	804	792	825	954	1010	593	1131	951	885	686
Ccdc187	7	6	16	36	14	8	91	45	38	22	29	12
Gpsm1	769	811	906	1006	1066	669	1028	493	1058	390	448	222
Dnlz	1068	1083	1077	789	817	911	1187	1126	1201	741	1024	706
Card9	54	34	29	43	42	54	256	252	278	99	22	154
Snapc4	643	728	928	615	820	666	692	459	754	560	679	571
Gm13563	13	4	13	17	13	2	16	3	29	8	12	13
Sdccag3	1119	1222	1534	1155	1177	1363	1065	990	1114	1191	1357	1156
Pmpca	3088	3000	3239	2955	3177	3177	2393	2193	2707	2703	2704	2483
Inpp5e	665	619	631	484	547	544	631	364	586	426	408	651
Sec16a	5069	5819	4054	5368	5847	4343	2949	1302	3777	2865	3486	2825
Notch1	15029	20374	16292	19363	20173	16039	6100	2164	11572	10607	15334	4262
Egfl7	470	469	548	340	391	428	1286	1577	1182	818	685	1036
[truncated: 29,014 more rows]
